# Supplementary material for: Prognosis of recurrent bacterial vaginosis based on longitudinal changes in abundance of Lactobacillus and specific species of Gardnerella
Source: PLoS One. 2021 Aug 23;16(8):e0256445. doi: 10.1371/journal.pone.0256445 (PMC8382169; doi:10.1371/journal.pone.0256445)
Supplement: S1 File — Open reading frames were extracted from the genome sequences in the NCBI database and aligned with ClustalW [69], and primers were positioned onto target aligned sequences, within Bioedit software [70]. Searches for complementary sequences to primers among non-target genes were negative. Sequences were categorized and labelled as in S1 Table. (FAS) [file pone.0256445.s008.fas]

>Gvag.Gsp02Cpn60_F (Sense) 
----------------------------------------------------------------------------------------------------
----------------------------------------------------------------------------------------------------
----------------------------------------------------------------------------------------------------
----------------------------------------------------------------------------------------------------
----------------------------------------------------------------------------------------------------
----------------------------------------------------------------------------------------------------
----------------------------------------------------------------------------------------------------
----------------------------------------------------------------------------------------------------
----------------------------------------------------------------------------------------------------
----------------------------------------------------------------------------------------------------
----------------------------------------------------------------------------------------------------
---------------------------------------------------GTGCTGCTACGGAAGTTGAG-----------------------------
----------------------------------------------------------------------------------------------------
------------------------------------------------------
>Gvag.Gsp02Cpn60_R (Antisense) 
----------------------------------------------------------------------------------------------------
----------------------------------------------------------------------------------------------------
----------------------------------------------------------------------------------------------------
----------------------------------------------------------------------------------------------------
----------------------------------------------------------------------------------------------------
----------------------------------------------------------------------------------------------------
----------------------------------------------------------------------------------------------------
----------------------------------------------------------------------------------------------------
----------------------------------------------------------------------------------------------------
----------------------------------------------------------------------------------------------------
----------------------------------------------------------------------------------------------------
----------------------------------------------------------------------------------------------------
----------------------------------------------------------------------------------------------------
--------------CTCTTAGTGGAGAAGAAGCC--------------------
>Gvag 0288E ctg00012, 
ATGGCAAAGATTATTGCCTATGAAGAAGATGCCCGTCAGGGTATGCTTGCTGGTCTTGATAAGCTTGCAAATACAGTAAAGGTGACTCTTGGTCCAAAGG
GTCGTAACGTTGTTCTTGATAAGTCTTACGGCGCCCCAACCATCACTAATGATGGCGTTTCAATCGCTAAGGAGATCGATCTTGAAGATCCATACGAGCG
TATTGGCGCCGAATTGGTAAAGGAAGTTGCTAAGAAGACTGACGACGTTGCAGGTGACGGCACTACAACCGCTACCGTGTTGGCTCAGTCTTTGGTGCAC
GAAGGCTTAAAGAATGTTGTTGCTGG-TAGCAACCCAATCGCTCTTCGTCGCGGAATTGAAAAGGCTTCAGAAGCAATTGTTAAGGAACTTCTCGCATCT
GCTAAGGATGTTGAAACCAAGGATCAGATTGCAGCTACTGCAACTATTTCTGCAGCAGATCCTGAAGTTGGCGAAAAGATTGCTGAAGCTTTGGATAAGG
TTGGTCAGGACGGTGTTGTTAC-TGTTGAAGACAACAACAAGTTTGGTCTTGATTTGGACTTCACTGAAGGTATGCGTTTTGATAAGGGTTATATTTCCC
CTTACTTCGTCACTAATGCAGAAGATCAGACTGCTGTTCT-TGAAGACCCATACATTTTGCTCACTTCTGGCAAGGTTTCTAGCCAGCAGGACATTGTTC
ATGTTGCTGAACTTGTTATGAAGTCTGGTAAGCCATTGCTCATTATTGCTGAAGATGTTGATGGCGAAGCATTAC--CAACTCTTGTTCTTAACAAGATT
CGCGGTACTTTCAATACTGTTGCAGTAAAGGCTCCAGGATTTGGCGATCGCCGTAAGGCAATGCTTCAGGATATGGCTATTTTGACTGGTGCTCAGGTTG
TTTCTGACGACCTTGGTTTGAAGCTTGATTCTATCGACGCTTCTGTGTTTGGTCATGCTGCAAAGGTTATTGTTTCTAAGGATGAAACAACTATCGTTTC
TGGCGCTGGCTCTAAGGAAGA--TGTTGAGGCTCGTGTTGCTCAGATTCGCGCCGAAATTGAGAACACTGATTCCGATTACGATCGCGAAAAGCTTCAGG
AACGTCTTGCTAAGCTCGCTG------GCGGCGTTGCTGTTATTAAGGTTGGTGCTGCTACGGAAGTTGAGGCTAAGGAACGTAAGCATCGCATTGAAGA
TGCAGTTCGTAATGCTAA--GGCTGCTATCGAGGAGGGTTTGCT--TCCAG-GCGGTGGTGTAGCTTTGGTTCAGGCTGCCGCTAAGGTTG--AGAAGTC
TGCTGATATTGTTGCTCTTAGTGGAGAAGAAGCCACGGGTGCTGCAATTGTGTT
>Gvag UMB0061 .16933_8_2.1, ADEN01000009.1:23968-25593 
ATGGCAAAGATTATTGCCTATGAAGAAGATGCCCGTCAGGGTATGCTTGCTGGTCTTGATAAGCTTGCAAATACAGTAAAGGTGACTCTTGGTCCAAAGG
GTCGTAACGTTGTTCTTGATAAGTCTTACGGCGCCCCAACCATCACTAATGATGGCGTTTCAATCGCTAAGGAGATCGATCTTGAAGATCCATACGAGCG
TATTGGCGCCGAATTGGTAAAGGAAGTTGCTAAGAAGACTGACGACGTTGCAGGTGACGGCACTACAACCGCTACCGTGTTGGCTCAGTCTTTGGTGCAC
GAAGGCTTAAAGAACGTTGTTGCCGG-TAGCAACCCAATCGCTCTTCGTCGCGGAATTGAAAAGGCTTCAGAAGCAATTGTTAAGGAACTTCTCGCATCT
GCTAAGGATGTTGAAACCAAGGATCAGATTGCAGCTACTGCAACTATTTCTGCAGCAGATCCTGAAGTTGGCGAAAAGATTGCTGAAGCTTTGGATAAGG
TTGGTCAGGACGGTGTTGTTAC-CGTTGAAGACAACAACAAGTTTGGTCTTGATTTGGACTTCACTGAAGGTATGCGTTTTGATAAGGGTTATATTTCCC
CTTACTTCGTCACTAATGCAGAAGATCAGACTGCTGTTCT-TGAAGACCCATACATTTTGCTCACTTCTGGCAAGGTTTCTAGCCAGCAAGACATTGTTC
ATGTTGCTGAACTTGTTATGAAGTCTGGTAAGCCATTGCTCATTATTGCTGAAGATGTTGATGGCGAAGCATTAC--CAACTCTTGTTCTTAACAAGATT
CGCGGTACTTTCAATACTGTTGCAGTAAAGGCTCCAGGATTTGGCGATCGCCGTAAGGCAATGCTTCAGGATATGGCTATTTTGACTGGTGCTCAGGTTG
TTTCTGACGACCTTGGTTTGAAGCTTGATTCTATCGACGCTTCTGTGTTTGGTCATGCTGCAAAGGTTATTGTTTCTAAGGATGAAACAACTATCGTTTC
TGGCGCTGGCTCTAAGGAAGA--TGTTGAGGCTCGTGTTGCTCAGATTCGCGCCGAAATTGAGAACACTGATTCCGATTACGATCGCGAAAAGCTTCAGG
AACGTCTTGCTAAGCTCGCTG------GCGGCGTTGCTGTTATTAAGGTTGGTGCTGCTACGGAAGTTGAGGCTAAGGAACGTAAGCATCGCATTGAAGA
TGCAGTTCGTAATGCTAA--GGCTGCTATCGAGGAGGGTTTGCT--TCCAG-GCGGTGGTGTAGCTTTGGTTCAGGCTGCCGCTAAGGTTG--AGAAGTC
TGCTGATATTGTTGCTCTTAGTGGAGAAGAAGCCACGGGTGCTGCAATTGTGTT
>Gvag 18-4 Gv18-4_Contig_28, PKHD01000001.1:450180-451805 
ATGGCAAAGATTATTGCCTATGAAGAAGATGCCCGTCAGGGTATGCTTGCTGGTCTTGATAAGCTTGCAAATACAGTAAAGGTGACTCTTGGTCCAAAGG
GTCGTAACGTTGTTCTTGATAAGTCTTACGGCGCCCCAACCATCACTAATGATGGCGTTTCAATCGCTAAGGAGATCGATCTTGAAGATCCATACGAGCG
TATTGGCGCCGAATTGGTAAAGGAAGTTGCTAAGAAGACTGACGACGTTGCAGGTGACGGCACTACAACCGCTACCGTGTTGGCTCAGTCTTTGGTGCAC
GAAGGCTTAAAGAACGTTGTTGCCGG-TAGCAACCCAATCGCTCTTCGTCGCGGAATTGAAAAGGCTTCAGAAGCAATTGTTAAGGAACTTCTCGCATCT
GCTAAGGATGTTGAAACCAAGGATCAGATTGCAGCTACTGCAACTATTTCTGCAGCAGATCCTGAAGTTGGCGAAAAGATTGCTGAAGCTTTGGATAAGG
TTGGTCAGGACGGTGTTGTTAC-CGTTGAAGACAACAACAAGTTTGGTCTTGATTTGGACTTCACTGAAGGTATGCGTTTTGATAAGGGTTATATTTCCC
CTTACTTCGTCACTAATGCAGAAGATCAGACTGCTGTTCT-TGAAGACCCATACATTTTGCTCACTTCTGGCAAGGTTTCTAGCCAGCAAGACATTGTTC
ATGTTGCTGAACTTGTTATGAAGTCTGGTAAGCCATTGCTCATTATTGCTGAAGATGTTGATGGCGAAGCATTAC--CAACTCTTGTTCTTAACAAGATT
CGCGGTACTTTCAATACTGTTGCAGTAAAGGCTCCAGGATTTGGCGATCGCCGTAAGGCAATGCTTCAGGATATGGCTATTTTGACTGGTGCTCAGGTTG
TTTCTGACGACCTTGGTTTGAAGCTTGATTCTATCGACGCTTCTGTGTTTGGTCATGCTGCAAAGGTTATTGTTTCTAAGGATGAAACAACTATCGTTTC
TGGCGCTGGCTCTAAGGAAGA--TGTTGAGGCTCGTGTTGCTCAGATTCGCGCCGAAATTGAGAACACTGATTCCGATTACGATCGCGAAAAGCTTCAGG
AACGTCTTGCTAAGCTCGCTG------GCGGCGTTGCTGTTATTAAGGTTGGTGCTGCTACGGAAGTTGAGGCTAAGGAACGTAAGCATCGCATTGAAGA
TGCAGTTCGTAATGCTAA--GGCTGCTATCGAGGAGGGTTTGCT--TCCAG-GCGGTGGTGTAGCTTTGGTTCAGGCTGCCGCTAAGGTTG--AGAAGTC
TGCTGATATTGTTGCTCTTAGTGGAGAAGAAGCCACGGGTGCTGCAATTGTGTT
>Gvag* FDAARGOS_296 unitig_0_quiver_quiver_pilon, LWSP01000028.1:3781-5406 
ATGGCAAAGATTATTGCCTATGAAGAAGATGCCCGTCAGGGTATGCTTGCTGGTCTTGATAAGCTTGCAAATACAGTAAAGGTGACTCTTGGTCCAAAGG
GTCGTAACGTTGTTCTTGATAAGTCTTACGGCGCCCCAACCATCACTAATGATGGCGTTTCAATCGCTAAGGAGATCGATCTTGAAGATCCATACGAGCG
TATTGGCGCCGAATTGGTAAAGGAAGTTGCTAAGAAGACTGACGACGTTGCAGGTGACGGCACTACAACCGCTACCGTGTTGGCTCAATCTCTGGTGCAC
GAAGGCTTAAAGAATGTTGTTGCTGG-TAGCAACCCGATCGCTCTTCGTCGCGGAATTGAAAAGGCTTCAGAAGCAATTGTTAAGGAACTTCTCGCATCT
GCTAAGGATGTTGAAACAAAGGATCAGATTGCAGCTACTGCAACTATTTCTGCAGCAGATCCTGAAGTTGGCGAAAAGATTGCTGAAGCTTTGGATAAGG
TTGGTCAGGACGGTGTTGTTAC-TGTTGAAGACAACAACAAGTTTGGTCTTGATTTGGACTTCACTGAAGGTATGCGTTTTGATAAGGGTTATATTTCCC
CTTACTTCGTCACTAATGCAGAAGATCAGACTGCTGTTCT-TGAAGACCCATACATTTTGCTCACTTCTGGCAAGGTTTCTAGCCAGCAGGACATTGTTC
ATGTTGCTGAACTTGTTATGAAGTCTGGTAAGCCATTGCTCATTATTGCTGAAGATGTTGATGGCGAAGCATTAC--CAACTCTTGTTCTTAACAAGATT
CGCGGTACTTTCAATACTGTTGCAGTAAAGGCTCCAGGATTTGGCGATCGCCGTAAGGCAATGCTTCAGGATATGGCTATTTTGACTGGTGCTCAGGTTG
TTTCTGACGACCTTGGTTTGAAGCTTGATTCTATCGACGCTTCTGTGTTTGGTCATGCTGCAAAGGTTATTGTTTCTAAGGATGAAACAACTATCGTTTC
TGGCGCTGGCTCTAAGGAAGA--TGTTGAGGCTCGTGTTGCTCAGATTCGCGCCGAAATTGAGAACACTGATTCCGATTACGATCGCGAAAAGCTTCAGG
AACGTCTTGCTAAGCTCGCTG------GCGGCGTTGCTGTTATTAAGGTTGGTGCTGCTACGGAAGTTGAGGCTAAGGAACGTAAGCATCGCATTGAAGA
TGCAGTTCGTAATGCTAA--GGCTGCTATCGAGGAGGGTTTGCT--TCCAG-GCGGTGGTGTAGCTTTGGTTCAGGCTGCCGCTAAGGTTG--AGAAGTC
TGCTGATATTGTTGCTCTTAGTGGAGAAGAAGCCACGGGTGCTGCAATTGTGTT
>Gvag 49145 BHS10_contig000003, NJFH02000002.1:999136-1000761 
ATGGCAAAGATTATTGCCTATGAAGAAGATGCCCGTCAGGGTATGCTTGCTGGTCTTGATAAGCTTGCAAATACAGTAAAGGTGACTCTTGGTCCAAAGG
GTCGTAACGTTGTTCTTGATAAGTCTTACGGCGCCCCAACCATCACTAATGATGGCGTTTCAATCGCTAAGGAGATCGATCTTGAAGATCCATACGAGCG
TATTGGCGCCGAATTGGTAAAGGAAGTTGCTAAGAAGACTGACGACGTTGCAGGTGACGGCACTACAACCGCTACCGTGTTGGCTCAATCTCTGGTGCAC
GAAGGCTTAAAGAATGTTGTTGCTGG-TAGCAACCCGATCGCTCTTCGTCGCGGAATTGAAAAGGCTTCAGAAGCAATTGTTAAGGAACTTCTCGCATCT
GCTAAGGATGTTGAAACAAAGGATCAGATTGCAGCTACTGCAACTATTTCTGCAGCAGATCCTGAAGTTGGCGAAAAGATTGCTGAAGCTTTGGATAAGG
TTGGTCAGGACGGTGTTGTTAC-TGTTGAAGACAACAACAAGTTTGGTCTTGATTTGGACTTCACTGAAGGTATGCGTTTTGATAAGGGTTATATTTCCC
CTTACTTCGTCACTAATGCAGAAGATCAGACTGCTGTTCT-TGAAGACCCATACATTTTGCTCACTTCTGGCAAGGTTTCTAGCCAGCAGGACATTGTTC
ATGTTGCTGAACTTGTTATGAAGTCTGGTAAGCCATTGCTCATTATTGCTGAAGATGTTGATGGCGAAGCATTAC--CAACTCTTGTTCTTAACAAGATT
CGCGGTACTTTCAATACTGTTGCAGTAAAGGCTCCAGGATTTGGCGATCGCCGTAAGGCAATGCTTCAGGATATGGCTATTTTGACTGGTGCTCAGGTTG
TTTCTGACGACCTTGGTTTGAAGCTTGATTCTATCGACGCTTCTGTGTTTGGTCATGCTGCAAAGGTTATTGTTTCTAAGGATGAAACAACTATCGTTTC
TGGCGCTGGCTCTAAGGAAGA--TGTTGAGGCTCGTGTTGCTCAGATTCGCGCCGAAATTGAGAACACTGATTCCGATTACGATCGCGAAAAGCTTCAGG
AACGTCTTGCTAAGCTCGCTG------GCGGCGTTGCTGTTATTAAGGTTGGTGCTGCTACGGAAGTTGAGGCTAAGGAACGTAAGCATCGCATTGAAGA
TGCAGTTCGTAATGCTAA--GGCTGCTATCGAGGAGGGTTTGCT--TCCAG-GCGGTGGTGTAGCTTTGGTTCAGGCTGCCGCTAAGGTTG--AGAAGTC
TGCTGATATTGTTGCTCTTAGTGGAGAAGAAGCCACGGGTGCTGCAATTGTGTT
>Gvag UMB0768 .16933_8_63.1, MJBN01000003.1:384225-385850 
ATGGCAAAGATTATTGCCTATGAAGAAGATGCCCGTCAGGGTATGCTTGCTGGTCTTGATAAGCTTGCAAATACAGTAAAGGTGACTCTTGGTCCAAAGG
GTCGTAACGTTGTTCTTGATAAGTCTTACGGCGCCCCAACCATCACTAATGATGGCGTTTCAATCGCTAAGGAGATCGATCTTGAAGATCCATACGAGCG
TATTGGCGCCGAATTGGTAAAGGAAGTTGCTAAGAAGACTGACGACGTTGCAGGTGACGGCACTACAACCGCTACCGTGTTGGCTCAATCTCTGGTGCAC
GAAGGCTTAAAGAATGTTGTTGCTGG-TAGCAACCCGATCGCTCTTCGTCGCGGAATTGAAAAGGCTTCAGAAGCAATTGTTAAGGAACTTCTCGCATCT
GCTAAGGATGTTGAAACAAAGGATCAGATTGCAGCTACTGCAACTATTTCTGCAGCAGATCCTGAAGTTGGCGAAAAGATTGCTGAAGCTTTGGATAAGG
TTGGTCAGGACGGTGTTGTTAC-CGTTGAAGACAACAACAAGTTTGGTCTTGATTTGGACTTCACTGAAGGTATGCGTTTTGATAAGGGTTATATTTCCC
CTTACTTCGTCACTAATGCAGAAGATCAGACTGCTGTTCT-TGAAGACCCATACATTTTGCTCACTTCTGGCAAGGTTTCTAGCCAGCAGGACATTGTTC
ATGTTGCTGAACTTGTTATGAAGTCTGGTAAGCCATTGCTCATTATTGCTGAAGATGTTGATGGCGAAGCATTAC--CAACTCTTGTTCTTAACAAGATT
CGCGGTACTTTCAATACTGTTGCAGTAAAGGCTCCAGGATTTGGCGATCGCCGTAAGGCAATGCTTCAGGATATGGCTATTTTGACTGGTGCTCAGGTTG
TTTCTGACGACCTTGGTTTGAAGCTTGATTCTATCGACGCTTCTGTGTTTGGTCATGCTGCAAAGGTTATTGTTTCTAAGGATGAAACAACTATCGTTTC
TGGCGCTGGCTCTAAGGAAGA--TGTTGAGGCTCGTGTTGCTCAGATTCGCGCCGAAATTGAGAACACTGATTCCGATTACGATCGCGAAAAGCTTCAGG
AACGTCTTGCTAAGCTCGCTG------GCGGCGTTGCTGTTATTAAGGTTGGTGCTGCTACGGAAGTTGAGGCTAAGGAACGTAAGCATCGCATTGAAGA
TGCAGTTCGTAATGCTAA--GGCTGCTATCGAGGAGGGTTTGCT--TCCAG-GCGGTGGTGTAGCTTTGGTTCAGGCTGCCGCTAAGGTTG--AGAAGTC
TGCTGATATTGTTGCTCTTAGTGGAGAAGAAGCCACGGGTGCTGCAATTGTGTT
>Gvag 49145 barcode10_04, PNGZ01000001.1:371948-373573 
ATGGCAAAGATTATTGCCTATGAAGAAGATGCCCGTCAGGGTATGCTTGCTGGTCTTGATAAGCTTGCAAATACAGTAAAGGTGACTCTTGGTCCAAAGG
GTCGTAACGTTGTTCTTGATAAGTCTTACGGCGCCCCAACCATCACTAATGATG-CGTTTCAATCGCTAAGGAGATCGATCTTGAAGATCCATACGAGCG
TATTGGCGCCGAATTGGTAAAGGAAGTTGCTAAGAAGACTGACGACGTTGCAGGTGACGGCACTACAACCGCTACCGTGTTGGCTCAATCTCTGGTGCAC
GAAGGCTTAAAGAATGTTGTTGCTGG-TAGCAACCCGATCGCTCTTCGTCGCGGAATTGAAAAGGCTTCAGAAGCAATTGTTAAGGAACTTCTCGCATCT
GCTAAGGATGTTGAAACAAAGGATCAGATTGCAGCTACTGCAACTATTTCTGCAGCAGATCCTGAAGTTGGCGAAAAGATTGCTGAAGCTTTGGATAAGG
TTGGTCAGGACGGTGTTGTTAC-TGTTGAAGACAACAACAAGTTTGGTCTTGATTTGGACTTCACTGAAGGTATGCGTTTTGATAAGGGTTATATTTCCC
CTTACTTCGTCACTAATGCAGAAGATCAGACTGCTGTTCT-TGAAGACCCATACATTTTGCTCACTTCTGGCAAGGTTTCTAGCCAGCAGGACATTGTTC
ATGTTGCTGAACTTGTTATGAAGTCTGGTAAGCCATTGCTCATTATTGCTGAAGATGTTGATGGCGAAGCATTAC--CAACTCTTGTTCTTAACAAGATT
CGCGGTACTTTCAATACTGTTGCAGTAAAGGCTCCAGGATTTGGCGATCGCCGTAAGGCAATGCTTCAGGATATGGCTATTTTGACTGGTGCTCAGGTTG
TTTCTGACGACCTTGGTTTGAAGCTTGATTCTATCGACGCTTCTGTGTTTGGTCATGCTGCAAAGGTTATTGTTTCTAAGGATGAAACAACTATCGTTTC
TGGCGCTGGCTCTAAGGAAGA--TGTTGAGGCTCGTGTTGCTCAGATTCGCGCCGAAATTGAGAACACTGATTCCGATTACGATCGCGAAAAGCTTCAGG
AACGTCTTGCTAAGCTCGCTG------GCGGCGTTGCTGTTATTAAGGTTGGTGCTGCTACGGAAGTTGAGGCTAAGGAACGTAAGCATCGCATTGAAGA
TGCAGTTCGTAATGCTAA--GGCTGCTATCGAGGAGGGTTTGCT--TCCAG-GCGGTGGTGTAGCTTTGGTTCAGGCTGCCGCTAAGGTTG--AGAAGTC
TGCTGATATTGTTGCTCTTAGTGGAGAAGAAGCCACGGGTGCTGCAATTGTGTT
>Gvag* 14018c 14018c_5, PZKH01000004.1:41657-43281 
ATGGCAAAGATTATTGCCTATGAAGAAGATGCCCGTCAGGGTATGCTTGCTGGTCTTGATAAGCTTGCAAATACAGTAAAGGTGACTCTTGGTCCAAAGG
GTCGTAACGTTGTTCTTGATAAGTCTTACGGCGCCCCAACCATCACTAATGATGGCGTTTCAATCGCTAAGGAGATCGATCTTGAAGATCCATACGAGCG
TATTGGCGCCGAATTGGTAAAGGAAGTTGCTAAGAAGACTGACGACGTTGCAGGTGACGGCACTACAACCGCTACCGTGTTGGCTCAATCTCTGGTGCAC
GAAGGCTTAAAGAATGTTGTTGCTGG-TAGCAACCCGATCGCTCTTCGTCGCGGAATTGAAAAGGCTTCAGAAGCAATTGTTAAGGAACTTCTCGCATCT
GCTAAGGATGTTGAAACAAAGGATCAGATTGCAGCTACTGCAACTATTTCTGCAGCAGATCCTGAAGTTGGCGAAAAGATTGCTGAAGCTTTGGATAAGG
TTGGTCAGGACGGTGTTGTTAC-CGTTGAAGACAACAACAAGTTTGGTCTTGATTTGGACTTCACTGAAGGTATGCGTTTTGATAAGGGTTATATTTCCC
CTTACTTCGTCACTAATGCAGAAGATCAGACTGCTGTTCT-TGAAGACCCATACATTTTGCTCACTTCTGGCAAGGTTTCTAGCCAGCAGGACATTGTTC
ATGTTGCTGAACTTGTTATGAAGTCTGGTAAGCCATTGCTCATTATTGCTGAAGATGTTGATGGCGAAGCATTAC--CAACTCTTGTTCTTAACAAGATT
CGCGGTACTTTCAATACTGTTGCAGTAAAGGCTCCAGGATTTGGCGATCGCCGTAAGGCAATGCTTCAGGATATGGCTATTTTGACTGGTGCTCAGGTTG
TTTCTGACGACCTTGGTTTGAAGCTTGATTCTATCGACGCTTCTGTGTTTGGTCATGCTGCAAAGGTTATTGTTTCTAAGGATGAAACAACTATCGTTTC
TGGCGCTGGCTCTAAGGAAGA--TGTTGAGGCTCGTGTTGCTCAGATTCGCGCCGAAATTGAGAACACTGATTCCGATTACGATCGCGAAAAGCTTCAGG
AACGTCTTGCTAAGCTCGCTG------GCGGCGTTGCTGTTATTAAGGTTGGTGCTGCTACGGAAGTTGAGGCTAAGGAACGTAAGCATCGCATTGAAGA
TGCAGTTCGTAATGCTAA--GGCTGCTATCGAGGAGGGTTTGCT--TCCAG-GCGGTGGTGTAGCTTTGGTTCAGGCTGCCGCTAAGGTTG--AGAAGTC
TGCTGATATTGTTGCTCTTAGTGGAGAAGAAGCCACGGGTGCTGCAATTGTGTT
>Gvag 14018 = JCM 11026 14018 14018_4, SJXA01000005.1:148799-150424
ATGGCAAAGATTATTGCCTATGAAGAAGATGCCCGTCAGGGTATGCTTGCTGGTCTTGATAAGCTTGCAAATACAGTAAAGGTGACTCTTGGTCCAAAGG
GTCGTAACGTTGTTCTTGATAAGTCTTACGGCGCCCCAACCATCACTAATGATGGCGTTTCAATCGCTAAGGAGATCGATCTTGAAGATCCATACGAGCG
TATTGGCGCCGAATTGGTAAAGGAAGTTGCTAAGAAGACTGACGACGTTGCAGGTGACGGCACTACAACCGCTACCGTGTTGGCTCAATCTCTGGTGCAC
GAAGGCTTAAAGAATGTTGTTGCTGG-TAGCAACCCGATCGCTCTTCGTCGCGGAATTGAAAAGGCTTCAGAAGCAATTGTTAAGGAACTTCTCGCATCT
GCTAAGGATGTTGAAACAAAGGATCAGATTGCAGCTACTGCAACTATTTCTGCAGCAGATCCTGAAGTTGGCGAAAAGATTGCTGAAGCTTTGGATAAGG
TTGGTCAGGACGGTGTTGTTAC-CGTTGAAGACAACAACAAGTTTGGTCTTGATTTGGACTTCACTGAAGGTATGCGTTTTGATAAGGGTTATATTTCCC
CTTACTTCGTCACTAATGCAGAAGATCAGACTGCTGTTCT-TGAAGACCCATACATTTTGCTCACTTCTGGCAAGGTTTCTAGCCAGCAGGACATTGTTC
ATGTTGCTGAACTTGTTATGAAGTCTGGTAAGCCATTGCTCATTATTGCTGAAGATGTTGATGGCGAAGCATTAC--CAACTCTTGTTCTTAACAAGATT
CGCGGTACTTTCAATACTGTTGCAGTAAAGGCTCCAGGATTTGGCGATCGCCGTAAGGCAATGCTTCAGGATATGGCTATTTTGACTGGTGCTCAGGTTG
TTTCTGACGACCTTGGTTTGAAGCTTGATTCTATCGACGCTTCTGTGTTTGGTCATGCTGCAAAGGTTATTGTTTCTAAGGATGAAACAACTATCGTTTC
TGGCGCTGGCTCTAAGGAAGA--TGTTGAGGCTCGTGTTGCTCAGATTCGCGCCGAAATTGAGAACACTGATTCCGATTACGATCGCGAAAAGCTTCAGG
AACGTCTTGCTAAGCTCGCTG------GCGGCGTTGCTGTTATTAAGGTTGGTGCTGCTACGGAAGTTGAGGCTAAGGAACGTAAGCATCGCATTGAAGA
TGCAGTTCGTAATGCTAA--GGCTGCTATCGAGGAGGGTTTGCT--TCCAG-GCGGTGGTGTAGCTTTGGTTCAGGCTGCCGCTAAGGTTG--AGAAGTC
TGCTGATATTGTTGCTCTTAGTGGAGAAGAAGCCACGGGTGCTGCAATTGTGTT
>Gvag 14018 = JCM 11026 14018 NODE_1_length_1544373_cov_316.280942, SJWZ01000004.1:50425-52050
ATGGCAAAGATTATTGCCTATGAAGAAGATGCCCGTCAGGGTATGCTTGCTGGTCTTGATAAGCTTGCAAATACAGTAAAGGTGACTCTTGGTCCAAAGG
GTCGTAACGTTGTTCTTGATAAGTCTTACGGCGCCCCAACCATCACTAATGATGGCGTTTCAATCGCTAAGGAGATCGATCTTGAAGATCCATACGAGCG
TATTGGCGCCGAATTGGTAAAGGAAGTTGCTAAGAAGACTGACGACGTTGCAGGTGACGGCACTACAACCGCTACCGTGTTGGCTCAATCTCTGGTGCAC
GAAGGCTTAAAGAATGTTGTTGCTGG-TAGCAACCCGATCGCTCTTCGTCGCGGAATTGAAAAGGCTTCAGAAGCAATTGTTAAGGAACTTCTCGCATCT
GCTAAGGATGTTGAAACAAAGGATCAGATTGCAGCTACTGCAACTATTTCTGCAGCAGATCCTGAAGTTGGCGAAAAGATTGCTGAAGCTTTGGATAAGG
TTGGTCAGGACGGTGTTGTTAC-CGTTGAAGACAACAACAAGTTTGGTCTTGATTTGGACTTCACTGAAGGTATGCGTTTTGATAAGGGTTATATTTCCC
CTTACTTCGTCACTAATGCAGAAGATCAGACTGCTGTTCT-TGAAGACCCATACATTTTGCTCACTTCTGGCAAGGTTTCTAGCCAGCAGGACATTGTTC
ATGTTGCTGAACTTGTTATGAAGTCTGGTAAGCCATTGCTCATTATTGCTGAAGATGTTGATGGCGAAGCATTAC--CAACTCTTGTTCTTAACAAGATT
CGCGGTACTTTCAATACTGTTGCAGTAAAGGCTCCAGGATTTGGCGATCGCCGTAAGGCAATGCTTCAGGATATGGCTATTTTGACTGGTGCTCAGGTTG
TTTCTGACGACCTTGGTTTGAAGCTTGATTCTATCGACGCTTCTGTGTTTGGTCATGCTGCAAAGGTTATTGTTTCTAAGGATGAAACAACTATCGTTTC
TGGCGCTGGCTCTAAGGAAGA--TGTTGAGGCTCGTGTTGCTCAGATTCGCGCCGAAATTGAGAACACTGATTCCGATTACGATCGCGAAAAGCTTCAGG
AACGTCTTGCTAAGCTCGCTG------GCGGCGTTGCTGTTATTAAGGTTGGTGCTGCTACGGAAGTTGAGGCTAAGGAACGTAAGCATCGCATTGAAGA
TGCAGTTCGTAATGCTAA--GGCTGCTATCGAGGAGGGTTTGCT--TCCAG-GCGGTGGTGTAGCTTTGGTTCAGGCTGCCGCTAAGGTTG--AGAAGTC
TGCTGATATTGTTGCTCTTAGTGGAGAAGAAGCCACGGGTGCTGCAATTGTGTT
>Gvag UMB0233 .16933_8_5.2, QJUZ01000001.1:1090248-1091873 
ATGGCAAAGATTATTGCCTATGAAGAAGATGCCCGTCAGGGTATGCTTGCTGGTCTTGATAAGCTTGCAAATACAGTAAAGGTGACTCTTGGTCCAAAGG
GTCGTAACGTTGTTCTTGATAAGTCTTACGGCGCCCCAACCATCACTAATGATGGCGTTTCAATCGCTAAGGAGATCGATCTTGAAGATCCATACGAGCG
TATTGGCGCCGAATTGGTAAAGGAAGTTGCTAAGAAGACTGACGACGTTGCAGGTGACGGCACTACAACCGCTACCGTGTTGGCTCAATCTCTGGTGCAC
GAAGGCTTAAAGAATGTTGTTGCTGG-TAGCAACCCGATTGCTCTTCGTCGCGGAATTGAAAAGGCTTCAGAAGCAATTGTTAAGGAACTTCTCGCATCT
GCTAAGGATGTTGAAACAAAGGATCAGATTGCAGCTACTGCAACTATTTCTGCAGCAGATCCTGAAGTTGGCGAAAAGATTGCTGAAGCTTTGGATAAGG
TTGGTCAGGACGGTGTTGTTAC-CGTTGAAGACAACAACAAGTTTGGTCTTGATTTGGACTTCACTGAAGGTATGCGTTTTGATAAGGGTTATATTTCCC
CTTACTTCGTCACTAATGCAGAAGATCAGACTGCTGTTCT-TGAAGACCCATACATTTTGCTCACTTCTGGCAAGGTTTCTAGCCAGCAAGACATTGTTC
ATGTTGCTGAACTTGTTATGAAGTCTGGTAAGCCATTGCTCATTATTGCTGAAGATGTTGATGGCGAAGCATTAC--CAACTCTTGTTCTTAACAAGATT
CGCGGTACTTTCAATACTGTTGCAGTAAAGGCTCCAGGATTTGGCGATCGCCGTAAGGCAATGCTTCAGGATATGGCTATTTTGACTGGTGCTCAGGTTG
TTTCTGACGACCTTGGTTTGAAGCTTGATTCTATCGACGCTTCTGTGTTTGGTCATGCTGCAAAGGTTATTGTTTCTAAGGATGAAACAACTATCGTTTC
TGGCGCTGGCTCTAAGGAAGA--TGTTGAGGCTCGTGTTGCTCAGATTCGCGCCGAAATTGAGAACACTGATTCCGATTACGATCGCGAAAAGCTTCAGG
AACGTCTTGCTAAGCTCGCTG------GCGGCGTTGCTGTTATTAAGGTTGGTGCTGCTACGGAAGTTGAGGCTAAGGAACGTAAGCATCGCATTGAAGA
TGCAGTTCGTAATGCTAA--GGCTGCTATCGAGGAGGGTTTGCT--TCCAG-GCGGTGGTGTAGCTTTGGTTCAGGCTGCCGCTAAGGTTG--AGAAGTC
TGCTGATATTGTTGCTCTTAGTGGAGAAGAAGCCACGGGTGCTGCAATTGTGTT
>Gvag* UMB0032A .16933_8_50.2, PKJM01000002.1:448688-450313 
ATGGCAAAGATTATTGCCTATGAAGAAGATGCCCGTCAGGGTATGCTTGCTGGTCTTGATAAGCTTGCAAATACAGTAAAGGTGACTCTTGGTCCAAAGG
GTCGTAACGTTGTTCTTGATAAGTCTTACGGCGCCCCAACCATCACTAATGATGGCGTTTCAATCGCTAAGGAGATCGATCTTGAAGATCCATACGAGCG
TATTGGCGCCGAATTGGTAAAGGAAGTTGCTAAGAAGACTGACGACGTTGCAGGTGACGGCACTACAACCGCTACCGTGTTGGCTCAATCTCTGGTGCAC
GAAGGCTTAAAGAATGTTGTTGCTGG-TAGCAACCCGATCGCTCTTCGTCGCGGAATTGAAAAGGCTTCAGAAGCAATTGTTAAGGAACTTCTCGCATCT
GCTAAGGATGTTGAAACAAAGGATCAGATTGCAGCTACTGCAACTATTTCTGCAGCAGATCCTGAAGTTGGCGAAAAGATTGCTGAAGCTTTGGATAAGG
TTGGTCAGGACGGTGTTGTTAC-CGTTGAAGACAACAACAAGTTTGGTCTTGATTTGGACTTCACTGAAGGTATGCGTTTTGATAAGGGTTATATTTCCC
CTTACTTCGTCACTAATGCAGAAGATCAGACTGCTGTTCT-TGAAGACCCATACATTTTGCTCACTTCTGGCAAGGTTTCTAGCCAGCAGGACATTGTTC
ATGTTGCTGAACTTGTTATGAAGTCTGGTAAGCCATTGCTCATTATTGCTGAAGATGTTGATGGCGAAGCATTAC--CAACTCTTGTTCTTAACAAGATT
CGCGGTACTTTCAATACTGTTGCAGTAAAGGCTCCAGGATTTGGCGATCGCCGTAAGGCAATGCTTCAGGATATGGCTATTTTGACTGGTGCTCAGGTTG
TTTCTGACGACCTTGGTTTGAAGCTTGATTCTATCGACGCTTCTGTGTTTGGTCATGCTGCAAAGGTTATTGTTTCTAAGGATGAAACAACTATCGTTTC
TGGCGCTGGCTCTAAGGAAGA--TGTTGAGGCTCGTGTTGCTCAGATTCGCGCCGAAATTGAGAACACTGATTCCGATTACGATCGCGAAAAGCTTCAGG
AACGTCTTGCTAAGCTCGCTG------GCGGCGTTGCTGTTATTAAGGTTGGTGCTGCTACGGAAGTTGAGGCTAAGGAACGTAAGCATCGCATTGAAGA
TGCAGTTCGTAATGCTAA--GGCTGCTATCGAGGAGGGTTTGCT--TCCAG-GCGGTGGTGTAGCTTTGGTTCAGGCTGCCGCTAAGGTTG--AGAAGTC
TGCTGATATTGTTGCTCTTAGTGGAGAAGAAGCCACGGGTGCTGCAATTGTGTT
>Gvag UMB0032B .16933_8_57.1, PKJL01000002.1:163931-165556 
ATGGCAAAGATTATTGCCTATGAAGAAGATGCCCGTCAGGGTATGCTTGCTGGTCTTGATAAGCTTGCAAATACAGTAAAGGTGACTCTTGGTCCAAAGG
GTCGTAACGTTGTTCTTGATAAGTCTTACGGCGCCCCAACCATCACTAATGATGGCGTTTCAATCGCTAAGGAGATCGATCTTGAAGATCCATACGAGCG
TATTGGCGCCGAATTGGTAAAGGAAGTTGCTAAGAAGACTGACGACGTTGCAGGTGACGGCACTACAACCGCTACCGTGTTGGCTCAATCTCTGGTGCAC
GAAGGCTTAAAGAATGTTGTTGCTGG-TAGCAACCCGATCGCTCTTCGTCGCGGAATTGAAAAGGCTTCAGAAGCAATTGTTAAGGAACTTCTCGCATCT
GCTAAGGATGTTGAAACAAAGGATCAGATTGCAGCTACTGCAACTATTTCTGCAGCAGATCCTGAAGTTGGCGAAAAGATTGCTGAAGCTTTGGATAAGG
TTGGTCAGGACGGTGTTGTTAC-CGTTGAAGACAACAACAAGTTTGGTCTTGATTTGGACTTCACTGAAGGTATGCGTTTTGATAAGGGTTATATTTCCC
CTTACTTCGTCACTAATGCAGAAGATCAGACTGCTGTTCT-TGAAGACCCATACATTTTGCTCACTTCTGGCAAGGTTTCTAGCCAGCAGGACATTGTTC
ATGTTGCTGAACTTGTTATGAAGTCTGGTAAGCCATTGCTCATTATTGCTGAAGATGTTGATGGCGAAGCATTAC--CAACTCTTGTTCTTAACAAGATT
CGCGGTACTTTCAATACTGTTGCAGTAAAGGCTCCAGGATTTGGCGATCGCCGTAAGGCAATGCTTCAGGATATGGCTATTTTGACTGGTGCTCAGGTTG
TTTCTGACGACCTTGGTTTGAAGCTTGATTCTATCGACGCTTCTGTGTTTGGTCATGCTGCAAAGGTTATTGTTTCTAAGGATGAAACAACTATCGTTTC
TGGCGCTGGCTCTAAGGAAGA--TGTTGAGGCTCGTGTTGCTCAGATTCGCGCCGAAATTGAGAACACTGATTCCGATTACGATCGCGAAAAGCTTCAGG
AACGTCTTGCTAAGCTCGCTG------GCGGCGTTGCTGTTATTAAGGTTGGTGCTGCTACGGAAGTTGAGGCTAAGGAACGTAAGCATCGCATTGAAGA
TGCAGTTCGTAATGCTAA--GGCTGCTATCGAGGAGGGTTTGCT--TCCAG-GCGGTGGTGTAGCTTTGGTTCAGGCTGCCGCTAAGGTTG--AGAAGTC
TGCTGATATTGTTGCTCTTAGTGGAGAAGAAGCCACGGGTGCTGCAATTGTGTT
>Gvag* 23-12 Gv23-12_Contig_145, PKJJ01000001.1:448631-450256 
ATGGCAAAGATTATTGCCTATGAAGAAGATGCCCGTCAGGGTATGCTTGCTGGTCTTGATAAGCTTGCAAATACAGTAAAGGTGACTCTTGGTCCAAAGG
GTCGTAACGTTGTTCTTGATAAGTCTTACGGCGCCCCAACCATCACTAATGATGGCGTTTCAATCGCTAAGGAGATCGATCTTGAAGATCCATACGAGCG
TATTGGCGCCGAATTGGTAAAGGAAGTTGCTAAGAAGACTGACGACGTTGCAGGTGACGGCACTACAACCGCTACCGTGTTGGCTCAATCTCTGGTGCAC
GAAGGCTTAAAGAATGTTGTTGCTGG-TAGCAACCCGATTGCTCTTCGTCGCGGAATTGAAAAGGCTTCAGAAGCAATTGTTAAGGAACTTCTCGCATCT
GCTAAGGATGTTGAAACAAAGGATCAGATTGCAGCTACTGCAACTATTTCTGCAGCAGATCCTGAAGTTGGCGAAAAGATTGCTGAAGCTTTGGATAAGG
TTGGTCAGGACGGTGTTGTTAC-CGTTGAAGACAACAACAAGTTTGGTCTTGATTTGGACTTCACTGAAGGTATGCGTTTTGATAAGGGTTATATTTCCC
CTTACTTCGTCACTAATGCAGAAGATCAGACTGCTGTTCT-TGAAGACCCATACATTTTGCTCACTTCTGGCAAGGTTTCTAGCCAGCAAGACATTGTTC
ATGTTGCTGAACTTGTTATGAAGTCTGGTAAGCCATTGCTCATTATTGCTGAAGATGTTGATGGCGAAGCATTAC--CAACTCTTGTTCTTAACAAGATT
CGCGGTACTTTCAATACTGTTGCAGTAAAGGCTCCAGGATTTGGCGATCGCCGTAAGGCAATGCTTCAGGATATGGCTATTTTGACTGGTGCTCAGGTTG
TTTCTGACGACCTTGGTTTGAAGCTTGATTCTATCGACGCTTCTGTGTTTGGTCATGCTGCAAAGGTTATTGTTTCTAAGGATGAAACAACTATCGTTTC
TGGCGCTGGCTCTAAGGAAGA--TGTTGAGGCTCGTGTTGCTCAGATTCGCGCCGAAATTGAGAACACTGATTCCGATTACGATCGCGAAAAGCTTCAGG
AACGTCTTGCTAAGCTCGCTG------GCGGCGTTGCTGTTATTAAGGTTGGTGCTGCTACGGAAGTTGAGGCTAAGGAACGTAAGCATCGCATTGAAGA
TGCAGTTCGTAATGCTAA--GGCTGCTATCGAGGAGGGTTTGCT--TCCAG-GCGGTGGTGTAGCTTTGGTTCAGGCTGCCGCTAAGGTTG--AGAAGTC
TGCTGATATTGTTGCTCTTAGTGGAGAAGAAGCCACGGGTGCTGCAATTGTGTT
>Gvag* GH015 scaffold1, LWSQ01000146.1:451-2076 
ATGGCAAAGATTATTGCCTATGAAGAAGATGCCCGTCAGGGTATGCTTGCTGGTCTTGATAAGCTTGCAAATACAGTAAAGGTGACTCTTGGTCCAAAGG
GTCGTAACGTTGTTCTTGATAAGTCTTACGGCGCCCCAACCATCACTAATGATGGCGTTTCAATCGCTAAGGAGATCGATCTTGAAGATCCATACGAGCG
TATTGGCGCCGAATTGGTAAAGGAAGTTGCTAAGAAGACTGACGACGTTGCAGGTGACGGCACTACAACCGCTACCGTGTTGGCTCAATCTCTGGTGCAC
GAAGGCTTAAAGAATGTTGTTGCTGG-TAGCAACCCGATCGCTCTTCGTCGCGGAATTGAAAAGGCTTCAGAAGCAATTGTTAAGGAACTTCTCGCATCT
GCTAAGGATGTTGAAACAAAGGATCAGATTGCAGCTACTGCAACTATTTCTGCAGCAGATCCTGAAGTTGGCGAAAAGATTGCTGAAGCTTTGGATAAGG
TTGGTCAGGACGGTGTTGTTAC-CGTTGAAGACAACAACAAGTTTGGTCTTGATTTGGACTTCACTGAAGGTATGCGTTTTGATAAGGGTTATATTTCCC
CTTACTTCGTCACTAATGCAGAAGATCAGACTGCTGTTCT-TGAAGACCCATACATTTTGCTCACTTCTGGCAAGGTTTCTAGCCAGCAGGACATTGTTC
ATGTTGCTGAACTTGTTATGAAGTCTGGTAAGCCATTGCTCATTATTGCTGAAGATGTTGATGGCGAAGCATTAC--CAACTCTTGTTCTTAACAAGATT
CGCGGTACTTTCAATACTGTTGCAGTAAAGGCTCCAGGATTTGGCGATCGCCGTAAGGCAATGCTTCAGGATATGGCTATTTTGACTGGTGCTCAGGTTG
TTTCTGACGACCTTGGTTTGAAGCTTGATTCTATCGACGCTTCTGTGTTTGGTCATGCTGCAAAGGTTATTGTTTCTAAGGATGAAACAACTATCGTTTC
TGGCGCTGGCTCTAAGGAAGA--TGTTGAGGCTCGTGTTGCTCAGATTCGCGCCGAAATTGAGAACACTGATTCCGATTACGATCGCGAAAAGCTTCAGG
AACGTCTTGCTAAGCTCGCTG------GCGGCGTTGCTGTTATTAAGGTTGGTGCTGCTACGGAAGTTGAGGCTAAGGAACGTAAGCATCGCATTGAAGA
TGCAGTTCGTAATGCTAA--GGCTGCTATCGAGGAGGGTTTGCT--TCCAG-GCGGTGGTGTAGCTTTGGTTCAGGCTGCCGCTAAGGTTG--AGAAGTC
TGCTGATATTGTTGCTCTTAGTGGAGAAGAAGCCACGGGTGCTGCAATTGTGTT
>Gvag 14019_MetR contig00002, LRTU01000001.1:499200-500825 
ATGGCAAAGATTATTGCCTATGAAGAAGATGCCCGTCAGGGTATGCTTGCTGGTCTTGATAAGCTTGCAAATACAGTAAAGGTGACTCTTGGTCCAAAGG
GTCGTAACGTTGTTCTTGATAAGTCTTACGGCGCCCCAACCATCACTAATGATGGCGTTTCAATCGCTAAGGAGATCGATCTTGAAGATCCATACGAGCG
TATTGGCGCCGAATTGGTAAAGGAAGTTGCTAAGAAGACTGACGACGTTGCAGGTGACGGCACTACAACCGCTACCGTGTTGGCTCAATCTCTGGTGCAC
GAAGGCTTAAAGAATGTTGTTGCTGG-TAGCAACCCGATCGCTCTTCGTCGCGGAATTGAAAAGGCTTCAGAAGCAATTGTTAAGGAACTTCTCGCATCT
GCTAAGGATGTTGAAACAAAGGATCAGATTGCAGCTACTGCAACTATTTCTGCAGCAGATCCTGAAGTTGGCGAAAAGATTGCTGAAGCTTTGGATAAGG
TTGGTCAGGACGGTGTTGTTAC-CGTTGAAGACAACAACAAGTTTGGTCTTGATTTGGACTTCACTGAAGGTATGCGTTTTGATAAGGGTTATATTTCCC
CTTACTTCGTCACTAATGCAGAAGATCAGACTGCTGTTCT-TGAAGACCCATACATTTTGCTCACTTCTGGCAAGGTTTCTAGCCAGCAGGACATTGTTC
ATGTTGCTGAACTTGTTATGAAGTCTGGTAAGCCATTGCTCATTATTGCTGAAGATGTTGATGGCGAAGCATTAC--CAACTCTTGTTCTTAACAAGATT
CGCGGTACTTTCAATACTGTTGCAGTAAAGGCTCCAGGATTTGGCGATCGCCGTAAGGCAATGCTTCAGGATATGGCTATTTTGACTGGTGCTCAGGTTG
TTTCTGACGACCTTGGTTTGAAGCTTGATTCTATCGACGCTTCTGTGTTTGGTCATGCTGCAAAGGTTATTGTTTCTAAGGATGAAACAACTATCGTTTC
TGGCGCTGGCTCTAAGGAAGA--TGTTGAGGCTCGTGTTGCTCAGATTCGCGCCGAAATTGAGAACACTGATTCCGATTACGATCGCGAAAAGCTTCAGG
AACGTCTTGCTAAGCTCGCTG------GCGGCGTTGCTGTTATTAAGGTTGGTGCTGCTACGGAAGTTGAGGCTAAGGAACGTAAGCATCGCATTGAAGA
TGCAGTTCGTAATGCTAA--GGCTGCTATCGAGGAGGGTTTGCT--TCCAG-GCGGTGGTGTAGCTTTGGTTCAGGCTGCCGCTAAGGTTG--AGAAGTC
TGCTGATATTGTTGCTCTTAGTGGAGAAGAAGCCACGGGTGCTGCAATTGTGTT
>Gvag JCP7276 G_vaginalisHMPREF1573-1.0_Cont0.1, LIYA01000002.1:446958-448583 
ATGGCAAAGATTATTGCCTATGAAGAAGATGCCCGTCAGGGTATGCTTGCTGGTCTTGATAAGCTTGCAAATACAGTAAAGGTGACTCTTGGTCCAAAGG
GTCGTAACGTTGTTCTTGATAAGTCTTACGGCGCCCCAACCATCACTAATGATGGCGTTTCAATCGCTAAGGAGATCGATCTTGAAGATCCATACGAGCG
TATTGGCGCCGAATTGGTAAAGGAAGTTGCTAAGAAGACTGACGACGTTGCAGGTGACGGCACTACAACCGCTACCGTGTTGGCTCAATCTCTGGTGCAC
GAAGGCTTAAAGAATGTTGTTGCTGG-TAGCAACCCGATCGCTCTTCGTCGCGGAATTGAAAAGGCTTCAGAAGCAATTGTTAAGGAACTTCTCGCATCT
GCTAAGGATGTTGAAACAAAGGATCAGATTGCAGCTACTGCAACTATTTCTGCAGCAGATCCTGAAGTTGGCGAAAAGATTGCTGAAGCTTTGGATAAGG
TTGGTCAGGACGGTGTTGTTAC-CGTTGAAGACAACAACAAGTTTGGTCTTGATTTGGACTTCACTGAAGGTATGCGTTTTGATAAGGGTTATATTTCCC
CTTACTTCGTCACTAATGCAGAAGATCAGACTGCTGTTCT-TGAAGACCCATACATTTTGCTCACTTCTGGCAAGGTTTCTAGCCAGCAGGACATTGTTC
ATGTTGCTGAACTTGTTATGAAGTCTGGTAAGCCATTGCTCATTATTGCTGAAGATGTTGATGGCGAAGCATTAC--CAACTCTTGTTCTTAACAAGATT
CGCGGTACTTTCAATACTGTTGCAGTAAAGGCTCCAGGATTTGGCGATCGCCGTAAGGCAATGCTTCAGGATATGGCTATTTTGACTGGTGCTCAGGTTG
TTTCTGACGACCTTGGTTTGAAGCTTGATTCTATCGACGCTTCTGTGTTTGGTCATGCTGCAAAGGTTATTGTTTCTAAGGATGAAACAACTATCGTTTC
TGGCGCTGGCTCTAAGGAAGA--TGTTGAGGCTCGTGTTGCTCAGATTCGCGCCGAAATTGAGAACACTGATTCCGATTACGATCGCGAAAAGCTTCAGG
AACGTCTTGCTAAGCTCGCTG------GCGGCGTTGCTGTTATTAAGGTTGGTGCTGCTACGGAAGTTGAGGCTAAGGAACGTAAGCATCGCATTGAAGA
TGCAGTTCGTAATGCTAA--GGCTGCTATCGAGGAGGGTTTGCT--TCCAG-GCGGTGGTGTAGCTTTGGTTCAGGCTGCCGCTAAGGTTG--AGAAGTC
TGCTGATATTGTTGCTCTTAGTGGAGAAGAAGCCACGGGTGCTGCAATTGTGTT
>Gvag* UMB0770 .21837_8_66.2, ATJR01000001.1:41520-43145 
ATGGCAAAGATTATTGCCTATGAAGAAGATGCCCGTCAGGGTATGCTTGCTGGTCTTGATAAGCTTGCAAATACAGTAAAGGTGACTCTTGGTCCAAAGG
GTCGTAACGTTGTTCTTGATAAGTCTTACGGCGCCCCAACCATCACTAATGATGGCGTTTCAATCGCTAAGGAGATCGATCTTGAAGATCCATACGAGCG
TATTGGCGCCGAATTGGTAAAGGAAGTTGCTAAGAAGACTGACGACGTTGCAGGTGACGGCACTACAACCGCTACCGTGTTGGCTCAATCTCTGGTGCAC
GAAGGCTTAAAGAATGTTGTTGCTGG-TAGCAACCCGATTGCTCTTCGTCGCGGAATTGAAAAGGCTTCAGAAGCAATTGTTAAGGAACTTCTCGCATCT
GCTAAGGATGTTGAAACAAAGGATCAGATTGCAGCTACTGCAACTATTTCTGCAGCAGATCCTGAAGTTGGCGAAAAGATTGCTGAAGCTTTGGATAAGG
TTGGTCAGGACGGTGTTGTTAC-CGTTGAAGACAACAACAAGTTTGGTCTTGATTTGGACTTCACTGAAGGTATGCGTTTTGATAAGGGTTATATTTCCC
CTTACTTCGTCACTAATGCAGAAGATCAGACTGCTGTTCT-TGAAGACCCATACATTTTGCTCACTTCTGGCAAGGTTTCTAGCCAGCAAGACATTGTTC
ATGTTGCTGAACTTGTTATGAAGTCTGGTAAGCCATTGCTCATTATTGCTGAAGATGTTGATGGCGAAGCATTAC--CAACTCTTGTTCTTAACAAGATT
CGCGGTACTTTCAATACTGTTGCAGTAAAGGCTCCAGGATTTGGCGATCGCCGTAAGGCAATGCTTCAGGATATGGCTATTTTGACTGGTGCTCAGGTTG
TTTCTGACGACCTTGGTTTGAAGCTTGATTCTATCAACGCTTCTGTGTTTGGTCATGCTGCAAAGGTTATTGTTTCTAAGGATGAAACAACTATCGTTTC
TGGCGCTGGCTCTAAGGAAGA--TGTTGAGGCTCGTGTTGCTCAGATTCGCGCCGAAATTGAGAACACTGATTCCGATTACGATCGCGAAAAGCTTCAGG
AACGTCTTGCTAAGCTCGCTG------GCGGCGTTGCTGTTATTAAGGTTGGTGCTGCTACGGAAGTTGAGGCTAAGGAACGTAAGCATCGCATTGAAGA
TGCAGTTCGTAATGCTAA--GGCTGCTATCGAGGAGGGTTTGCT--TCCAG-GCGGTGGTGTAGCTTTGGTTCAGGCTGCCGCTAAGGTTG--AGAAGTC
TGCTGATATTGTTGCTCTTAGTGGAGAAGAAGCCACGGGTGCTGCAATTGTGTT
>Gvag 315-A contig00004, PKJH01000002.1:389952-391577 
ATGGCAAAGATTATTGCCTATGAAGAAGATGCCCGTCAGGGTATGCTTGCTGGTCTTGATAAGCTTGCAAATACAGTAAAGGTGACTCTTGGTCCAAAGG
GTCGTAACGTTGTTCTTGATAAGTCTTACGGCGCCCCAACCATCACTAATGATGGCGTTTCAATCGCTAAGGAGATCGATCTTGAAGATCCATACGAGCG
TATTGGCGCCGAATTGGTAAAGGAAGTTGCTAAGAAGACTGACGACGTTGCAGGTGACGGCACTACAACCGCTACCGTGTTGGCTCAATCTCTGGTGCAC
GAAGGCTTAAAGAATGTTGTTGCTGG-TAGCAACCCGATCGCTCTTCGTCGCGGAATTGAAAAGGCTTCAGAAGCAATTGTTAAGGAACTTCTCGCATCT
GCTAAGGATGTTGAAACAAAGGATCAGATTGCAGCTACTGCAACTATTTCTGCAGCAGATCCTGAAGTTGGCGAAAAGATTGCTGAAGCTTTGGATAAGG
TTGGTCAGGACGGTGTTGTTAC-TGTTGAAGACAACAACAAGTTTGGTCTTGATTTGGACTTCACTGAAGGTATGCGTTTTGATAAGGGTTATATTTCCC
CTTACTTCGTCACTAATGCAGAAGATCAGACTGCTGTTCT-TGAAGACCCATACATTTTGCTCACTTCTGGCAAGGTTTCTAGCCAGCAAGACATTGTTC
ATGTTGCTGAACTTGTTATGAAGTCTGGTAAGCCATTGCTCATTATTGCTGAAGATGTTGATGGCGAAGCATTAC--CAACTCTTGTTCTTAACAAGATT
CGCGGTACTTTCAACACTGTTGCAGTAAAGGCTCCAGGATTTGGCGATCGCCGTAAGGCAATGCTTCAGGATATGGCTATTTTGACTGGTGCTCAGGTTG
TTTCTGACGACCTTGGTTTGAAGCTTGATTCTATCGACGCTTCTGTGTTTGGCCATGCTGCAAAGGTGATTGTTTCTAAGGATGAAACAACTATCGTTTC
TGGCGCTGGCTCTAAGGAAGA--TGTTGAGGCTCGTGTTGCTCAGATTCGCGCCGAAATTGAGAACACTGATTCCGATTACGATCGCGAAAAGCTTCAGG
AACGTCTTGCTAAGCTCGCTG------GCGGCGTTGCTGTTATTAAGGTTGGTGCTGCTACGGAAGTTGAGGCTAAGGAACGTAAGCATCGCATTGAAGA
TGCAGTTCGTAATGCTAA--GGCTGCTATCGAGGAGGGTTTGCT--TCCAG-GCGGTGGTGTAGCTTTGGTTCAGGCTGCCGCTAAGGTTG--AGAAGTC
TGCTGATATTGTTGCTCTTAGTGGAGAAGAAGCCACGGGTGCTGCAATTGTGTT
>Gvag UGent 9.01 NODE_149_length_3911_cov_235.783034, AFDI01000010.1:24051-25676 
ATGGCAAAGATTATTGCCTATGAAGAAGATGCCCGTCAGGGTATGCTTGCTGGTCTTGATAAGCTTGCAAATACAGTAAAGGTGACTCTTGGTCCAAAGG
GTCGTAACGTTGTTCTTGATAAGTCTTACGGCGCCCCAACCATCACTAATGATGGCGTTTCAATCGCTAAGGAGATCGATCTTGAAGATCCATACGAGCG
TATTGGCGCCGAATTGGTAAAGGAAGTTGCTAAGAAGACTGACGACGTTGCAGGTGACGGCACTACAACCGCTACCGTGTTGGCTCAATCTCTGGTGCAC
GAAGGCTTAAAGAATGTTGTTGCTGG-TAGCAACCCGATTGCTCTTCGTCGCGGAATTGAAAAGGCTTCAGAAGCAATTGTTAAGGAACTTCTCGCATCT
GCTAAGGATGTTGAAACCAAGGATCAGATTGCAGCTACTGCAACTATTTCTGCAGCAGATCCTGAAGTTGGCGAAAAGATTGCTGAAGCTTTGGATAAGG
TTGGTCAGGACGGTGTTGTTAC-CGTTGAAGACAACAACAAGTTTGGTCTTGATTTGGACTTCACTGAAGGTATGCGTTTTGATAAGGGTTATATTTCCC
CTTACTTCGTCACTAATGCAGAAGATCAGACTGCTGTTCT-TGAAGACCCATACATTTTGCTCACTTCTGGCAAGGTTTCTAGCCAGCAGGACATTGTTC
ATGTTGCTGAACTTGTTATGAAGTCTGGTAAGCCATTGCTCATTATTGCTGAAGATGTTGATGGCGAAGCATTAC--CAACTCTTGTTCTTAACAAGATT
CGCGGTACTTTCAACACTGTTGCAGTAAAGGCTCCAGGATTTGGCGATCGCCGTAAGGCAATGCTTCAGGATATGGCTATTTTGACTGGTGCTCAGGTTG
TTTCTGACGACCTTGGTTTGAAGCTCGATTCTATCGACGCTTCTGTGTTTGGCCATGCTGCAAAGGTGATTGTTTCTAAGGATGAAACAACTATCGTTTC
TGGCGCTGGCTCTAAGGAAGA--TGTTGAGGCTCGTGTTGCTCAGATTCGCGCCGAAATTGAGAACACTGATTCCGATTACGATCGCGAAAAGCTTCAGG
AACGTCTTGCTAAGCTCGCTG------GCGGCGTTGCTGTTATTAAGGTTGGTGCTGCTACGGAAGTTGAGGCTAAGGAACGTAAGCATCGCATTGAAGA
TGCAGTTCGTAATGCTAA--GGCTGCTATCGAGGAGGGTTTGCT--TCCAG-GCGGTGGTGTAGCTTTGGTTCAGGCTGCCGCTAAGGTTG--AGAAGTC
TGCTGATATTGTTGCTCTTAGTGGAGAAGAAGCCACGGGTGCTGCAATTGTGTT
>Gvag UGent 25.49 NODE_1_length_1539665_cov_356.808491, QJUY01000149.1:1912-3537 
ATGGCAAAGATTATTGCCTATGAAGAAGATGCCCGTCAGGGTATGCTTGCTGGTCTTGATAAGCTTGCAAATACAGTAAAGGTGACTCTTGGTCCAAAGG
GTCGTAACGTTGTTCTTGATAAGTCTTACGGCGCCCCAACCATCACTAATGATGGCGTTTCAATCGCTAAGGAGATCGATCTTGAAGATCCATACGAGCG
TATTGGCGCCGAATTGGTAAAGGAAGTTGCTAAGAAGACTGACGACGTTGCAGGTGACGGCACTACAACCGCTACCGTGTTGGCTCAATCTCTGGTGCAC
GAAGGCTTAAAGAATGTTGTTGCTGG-TAGCAACCCGATCGCTCTTCGTCGCGGAATTGAAAAGGCTTCAGAAGCAATTGTTAAGGAACTTCTCGCATCT
GCTAAGGATGTTGAAACAAAGGATCAGATTGCAGCTACTGCAACTATTTCTGCAGCAGATCCTGAAGTTGGCGAAAAGATTGCTGAAGCTTTGGATAAGG
TTGGTCAGGACGGTGTTGTTAC-CGTTGAAGACAACAACAAGTTTGGTCTTGATTTGGACTTCACTGAAGGTATGCGTTTTGATAAGGGTTATATTTCCC
CTTACTTCGTCACTAATGCAGAAGATCAGACTGCTGTTCT-TGAAGACCCATACATTTTGCTCACTTCTGGCAAGGTTTCTAGCCAGCAGGACATTGTTC
ATGTTGCTGAACTTGTTATGAAGTCTGGTAAGCCATTGCTCATTATTGCTGAAGATGTTGATGGCGAAGCATTAC--CAACTCTTGTTCTTAACAAGATT
CGCGGTACTTTCAACACTGTTGCAGTAAAGGCTCCAGGATTTGGCGATCGCCGTAAGGCAATGCTTCAGGATATGGCTATTTTGACTGGTGCTCAGGTTG
TTTCTGACGACCTTGGTTTGAAGCTCGATTCTATCGACGCTTCTGTGTTTGGCCATGCTGCAAAGGTGATTGTTTCTAAGGATGAAACAACTATCGTTTC
TGGCGCTGGCTCTAAGGAAGA--TGTTGAGGCTCGTGTTGCTCAGATTCGCGCCGAAATTGAGAACACTGATTCCGATTACGATCGCGAAAAGCTTCAGG
AACGTCTTGCTAAGCTCGCTG------GCGGCGTTGCTGTTATTAAGGTTGGTGCTGCTACGGAAGTTGAGGCTAAGGAACGTAAGCATCGCATTGAAGA
TGCAGTTCGTAATGCTAA--GGCAGCTATCGAGGAGGGTTTGCT--TCCAG-GCGGTGGTGTAGCTTTGGTTCAGGCTGCCGCTAAGGTTG--AGAAGTC
TGCTGATATTGTTGCTCTTAGTGGAGAAGAAGCCACGGGTGCTGCAATTGTGTT
>Gvag UMB0775 .21837_8_74.1, QJUT01000001.1:1089669-1091294 
ATGGCAAAGATTATTGCCTATGAAGAAGATGCCCGTCAGGGTATGCTTGCTGGTCTTGATAAGCTTGCAAATACAGTAAAGGTGACTCTTGGTCCAAAGG
GTCGTAACGTTGTTCTTGATAAGTCTTACGGCGCCCCAACCATCACTAATGATGGCGTTTCAATCGCTAAGGAGATCGATCTTGAAGATCCATACGAGCG
TATTGGCGCCGAATTGGTAAAGGAAGTTGCTAAGAAGACTGACGACGTTGCAGGTGACGGCACTACAACCGCTACCGTGTTGGCTCAATCTCTGGTGCAC
GAAGGCTTAAAGAATGTTGTTGCTGG-TAGCAACCCGATCGCTCTTCGTCGCGGAATTGAAAAGGCTTCAGAAGCAATTGTTAAGGAACTTCTCGCATCT
GCTAAGGATGTTGAAACAAAGGATCAGATTGCAGCTACTGCAACTATTTCTGCAGCAGATCCTGAAGTTGGCGAAAAGATTGCTGAAGCTTTGGATAAGG
TTGGTCAGGACGGTGTTGTTAC-TGTTGAAGACAACAACAAGTTTGGTCTTGATTTGGACTTCACTGAAGGTATGCGTTTTGATAAGGGTTATATTTCCC
CTTACTTCGTCACTAATGCAGAAGATCAGACTGCTGTTCT-TGAAGACCCATACATTTTGCTCACTTCTGGCAAGGTTTCTAGCCAGCAGGACATTGTTC
ATGTTGCTGAACTTGTTATGAAGTCTGGTAAGCCATTGCTCATTATTGCTGAAGATGTTGATGGCGAAGCATTAC--CAACTCTTGTTCTTAACAAGATT
CGCGGTACTTTCAACACTGTTGCAGTAAAGGCTCCAGGATTTGGCGATCGCCGTAAGGCAATGCTTCAGGATATGGCTATTTTGACTGGTGCTCAGGTTG
TTTCTGACGACCTTGGTTTGAAGCTTGATTCTATCGACGCTTCTGTGTTTGGCCATGCTGCAAAGGTGATTGTTTCTAAGGATGAAACAACTATCGTTTC
TGGCGCTGGCTCTAAGGAAGA--TGTTGAGGCTCGTGTTGCTCAGATTCGCGCCGAAATTGAGAACACTGATTCCGATTACGATCGCGAAAAGCTTCAGG
AACGTCTTGCTAAGCTCGCTG------GCGGCGTTGCTGTTATTAAGGTTGGTGCTGCTACGGAAGTTGAGGCTAAGGAACGTAAGCATCGCATTGAAGA
TGCAGTTCGTAATGCTAA--GGCTGCTATCGAGGAAGGCTTGCT--TCCAG-GCGGTGGTGTAGCTTTGGTTCAGGCTGCCGCTAAGGTTG--AGAAGTC
TGCTGATATTGTTGCTCTTAGTGGAGAAGAAGCCACGGGTGCTGCAATTGTGTT
>Gvag* 3549624 contig00002, PKJG01000001.1:930952-932577 
ATGGCAAAGATTATTGCCTATGAAGAAGATGCCCGTCAGGGTATGCTTGCTGGTCTTGATAAGCTTGCAAATACAGTAAAGGTGACTCTTGGTCCAAAGG
GTCGTAACGTTGTTCTTGATAAGTCTTACGGCGCCCCAACCATCACTAATGATGGCGTTTCAATCGCTAAGGAGATCGATCTTGAAGATCCATACGAGCG
TATTGGCGCCGAATTGGTAAAGGAAGTTGCTAAGAAGACTGACGACGTTGCAGGTGACGGCACTACAACCGCTACCGTGTTGGCTCAATCTCTGGTGCAC
GAAGGCTTAAAGAATGTTGTTGCTGG-TAGCAACCCGATTGCTCTTCGTCGCGGAATTGAAAAGGCTTCAGAAGCAATTGTTAAGGAACTTCTCGCATCT
GCTAAGGATGTTGAAACCAAGGATCAGATTGCAGCTACTGCAACTATTTCTGCAGCAGATCCTGAAGTTGGCGAAAAGATTGCTGAAGCTTTGGATAAGG
TTGGTCAGGACGGTGTTGTTAC-CGTTGAAGACAACAACAAGTTTGGTCTTGATTTGGACTTCACTGAAGGTATGCGTTTTGATAAGGGTTATATTTCCC
CTTACTTCGTCACTAATGCAGAAGATCAGACTGCTGTTCT-TGAAGACCCATACATTTTGCTCACTTCTGGCAAGGTTTCTAGCCAGCAGGACATTGTTC
ATGTTGCTGAACTTGTTATGAAGTCTGGTAAGCCATTGCTCATTATTGCTGAAGATGTTGATGGCGAAGCATTAC--CAACTCTTGTTCTTAACAAGATT
CGCGGTACTTTCAACACTGTTGCAGTAAAGGCTCCAGGATTTGGCGATCGCCGTAAGGCAATGCTTCAGGATATGGCTATTTTGACTGGTGCTCAGGTTG
TTTCTGACGACCTTGGTTTGAAGCTCGATTCTATCGACGCTTCTGTGTTTGGCCATGCTGCAAAGGTGATTGTTTCTAAGGATGAAACAACTATCGTTTC
TGGCGCTGGCTCTAAGGAAGA--TGTTGAGGCTCGTGTTGCTCAGATTCGCGCCGAAATTGAGAACACTGATTCCGATTACGATCGCGAAAAGCTTCAGG
AACGTCTTGCTAAGCTCGCTG------GCGGCGTTGCTGTTATTAAGGTTGGTGCTGCTACGGAAGTTGAGGCTAAGGAACGTAAGCATCGCATTGAAGA
TGCAGTTCGTAATGCTAA--GGCAGCTATCGAGGAGGGTTTGCT--TCCAG-GCGGTGGTGTAGCTTTGGTTCAGGCTGCCGCTAAGGTTG--AGAAGTC
TGCTGATATTGTTGCTCTTAGTGGAGAAGAAGCCACGGGTGCTGCAATTGTGTT
>Gvag 284V ctg00003, LFWD01000002.1:152241-153866 
ATGGCAAAGATTATTGCCTATGAAGAAGATGCCCGTCAGGGTATGCTTGCTGGTCTTGATAAGCTTGCAAATACAGTAAAGGTGACTCTTGGTCCAAAGG
GTCGTAACGTTGTTCTTGATAAGTCTTACGGCGCTCCAACCATCACTAATGATGGTGTTTCAATCGCTAAAGAGATCGATCTTGAGGATCCATACGAGCG
TATTGGCGCCGAATTGGTAAAGGAAGTTGCTAAGAAGACTGATGACGTTGCAGGTGACGGCACTACAACCGCTACCGTGTTGGCTCAATCTCTGGTGCAC
GAAGGCTTAAAGAATGTTGTTGCTGG-TAGCAACCCGATTGCTCTTCGTCGCGGAATTGAAAAGGCTTCAGAAGCAATTGTTAAGGAACTTCTCGCATCT
GCTAAGGATGTTGAAACAAAGGATCAGATTGCAGCTACTGCAACTATTTCTGCAGCAGATCCTGAAGTTGGCGAAAAGATTGCTGAAGCTTTGGATAAGG
TTGGTCAGGACGGTGTTGTTAC-CGTTGAAGACAACAACAAGTTTGGTCTTGATTTGGACTTCACTGAAGGTATGCGTTTTGATAAGGGTTATATTTCCC
CTTACTTCGTCACTAATGCAGAAGATCAGACTGCTGTTCT-TGAAGACCCATACATTTTGCTCACTTCTGGCAAGGTTTCTAGCCAGCAAGACATTGTTC
ATGTTGCTGAACTTGTTATGAAGTCTGGTAAGCCATTGCTCATTATTGCTGAAGATGTTGATGGCGAAGCATTAC--CAACTCTTGTTCTTAACAAGATT
CGCGGTACTTTCAATACTGTTGCAGTAAAGGCTCCAGGATTTGGCGATCGCCGTAAGGCAATGCTTCAGGATATGGCTATTTTGACTGGTGCTCAGGTTG
TTTCTGACGACCTTGGTTTGAAGCTTGATTCTATCGACGCTTCTGTGTTTGGTCATGCTGCAAAGGTTATTGTTTCTAAGGATGAAACAACTATCGTTTC
TGGCGCTGGCTCTAAGGAAGA--TGTTGAGGCTCGTGTTGCTCAGATTCGCGCCGAAATTGAGAACACTGATTCCGATTACGATCGCGAAAAGCTTCAGG
AACGTCTTGCTAAGCTCGCTG------GCGGCGTTGCTGTTATTAAGGTTGGTGCTGCTACGGAAGTTGAGGCTAAGGAACGTAAGCATCGCATTGAAGA
TGCAGTTCGTAATGCTAA--GGCTGCTATCGAGGAGGGTTTGCT--TCCAG-GCGGTGGTGTAGCTTTGGTTCAGGCTGCCGCTAAGGTTG--AGAAGTC
TGCTGATATTGTTGCTCTTAGTGGAGAAGAAGCCACGGGTGCTGCAATTGTGTT
>Gvag DNF01149 Contig_1, ADEL01000003.1:368090-369715 
ATGGCAAAGATTATTGCCTATGAAGAAGATGCCCGTCAGGGTATGCTTGCTGGTCTTGATAAGCTTGCAAATACAGTAAAGGTGACTCTTGGTCCAAAGG
GTCGTAACGTTGTTCTTGATAAGTCTTACGGCGCCCCAACCATCACTAATGATGGCGTTTCAATCGCTAAGGAGATCGATCTTGAAGATCCATACGAGCG
TATTGGCGCCGAATTGGTAAAGGAAGTTGCTAAGAAGACTGACGACGTTGCAGGTGACGGCACTACAACCGCTACCGTGTTGGCTCAATCTCTGGTGCAC
GAAGGCTTAAAGAATGTTGTTGCTGG-TAGCAACCCGATCGCTCTTCGTCGCGGAATTGAAAAGGCTTCAGAAGCAATTGTTAAGGAACTTCTCGCATCT
GCTAAGGATGTTGAAACAAAGGATCAGATTGCAGCTACTGCAACTATTTCTGCAGCAGATCCTGAAGTTGGCGAAAAGATTGCTGAAGCTTTGGATAAGG
TTGGTCAGGACGGTGTTGTTAC-CGTTGAAGACAACAACAAGTTTGGTCTTGATTTGGACTTCACTGAAGGTATGCGTTTTGATAAGGGTTATATTTCCC
CTTACTTCGTCACTAATGCAGAAGATCAGACTGCTGTTCT-TGAAGACCCATACATTTTGCTCACTTCTGGCAAGGTTTCTAGCCAGCAAGACATTGTTC
ATGTTGCTGAACTTGTTATGAAGTCTGGTAAGCCATTGCTCATTATTGCTGAAGATGTTGATGGCGAAGCATTAC--CAACTCTTGTTCTTAACAAGATT
CGCGGTACTTTCAACACTGTTGCAGTAAAGGCTCCAGGATTTGGCGATCGCCGTAAGGCAATGCTTCAGGATATGGCTATTTTGACTGGTGCTCAGGTTG
TTTCTGACGACCTTGGTTTGAAGCTTGATTCTATCGACGCTTCTGTGTTTGGCCATGCTGCAAAGGTGATTGTTTCTAAGGATGAAACAACTATCGTTTC
TGGCGCTGGCTCTAAGGAAGA--TGTTGAGGCTCGTGTTGCTCAGATTCGCGCCGAAATTGAGAACACTGATTCCGATTACGATCGCGAAAAGCTTCAGG
AACGTCTTGCTAAGCTCGCTG------GCGGCGTTGCTGTTATTAAGGTTGGTGCTGCTACGGAAGTTGAGGCTAAGGAACGTAAGCATCGCATTGAAGA
TGCAGTTCGTAATGCTAA--GGCTGCTATCGAGGAAGGCTTGCT--TCCAG-GCGGTGGTGTAGCTTTGGTTCAGGCTGCCGCTAAGGTTG--AGAAGTC
TGCTGATATTGTTGCTCTTAGTGGAGAAGAAGCCACGGGTGCTGCAATTGTGTT
>Gvag 75712 ctg2, NBMW01000001.1:387496-389121 
ATGGCAAAGATTATTGCCTATGAAGAAGATGCCCGTCAGGGTATGCTTGCTGGTCTTGATAAGCTTGCAAATACAGTAAAGGTGACTCTTGGTCCAAAGG
GTCGTAACGTTGTTCTTGATAAGTCTTACGGCGCCCCAACCATCACTAATGATGGCGTTTCAATCGCTAAGGAGATCGATCTTGAAGATCCATACGAGCG
TATTGGCGCTGAATTGGTAAAGGAAGTTGCTAAGAAGACTGACGACGTTGCAGGTGACGGCACTACAACCGCTACCGTGTTGGCTCAATCTCTGGTGCAC
GAAGGCTTAAAGAATGTTGTTGCTGG-TAGCAACCCGATCGCTCTTCGTCGCGGAATTGAAAAGGCTTCAGAAGCAATTGTTAAGGAACTTCTCGCATCT
GCTAAGGATGTTGAAACAAAGGATCAGATTGCAGCTACTGCAACTATTTCTGCAGCAGATCCTGAAGTTGGCGAAAAGATTGCTGAAGCTTTGGATAAGG
TTGGTCAGGACGGTGTTGTTAC-TGTTGAAGACAACAACAAGTTTGGTCTTGATTTGGACTTCACTGAAGGTATGCGTTTTGATAAGGGTTATATTTCCC
CTTACTTCGTCACTAATGCAGAAGATCAGACTGCTGTTCT-TGAAGACCCATACATTTTGCTCACTTCTGGCAAGGTTTCTAGCCAGCAAGACATTGTTC
ATGTTGCTGAACTTGTTATGAAGTCTGGTAAGCCATTGCTCATTATTGCTGAAGATGTTGATGGCGAAGCATTAC--CAACTCTTGTTCTTAACAAGATT
CGCGGTACTTTCAACACTGTTGCAGTAAAGGCTCCAGGATTTGGCGATCGCCGTAAGGCAATGCTTCAGGATATGGCTATTTTGACTGGTGCTCAGGTTG
TTTCTGACGACCTTGGTTTGAAGCTTGATTCTATCGACGCTTCTGTGTTTGGCCATGCTGCAAAGGTGATTGTTTCTAAGGATGAAACAACTATCGTTTC
TGGCGCTGGCTCTAAGGAAGA--TGTTGAGGCTCGTGTTGCTCAGATTCGCGCCGAAATTGAGAACACTGATTCCGATTACGATCGCGAAAAGCTTCAGG
AACGTCTTGCTAAGCTCGCTG------GCGGCGTTGCTGTTATTAAGGTTGGTGCTGCTACGGAAGTTGAGGCTAAGGAACGTAAGCATCGCATTGAAGA
TGCAGTTCGTAATGCTAA--GGCTGCTATCGAGGAAGGCTTGCT--TCCAG-GCGGTGGTGTAGCTTTGGTTCAGGCTGCCGCTAAGGTTG--AGAAGTC
TGCTGATATTGTTGCTCTTAGTGGAGAAGAAGCCACGGGTGCTGCAATTGTGTT
>Gvag* NR001 scaffold5, ADEM01000003.1:1100758-1102383 
ATGGCAAAGATTATTGCCTATGAAGAAGATGCCCGTCAGGGTATGCTTGCTGGTCTTGATAAGCTTGCAAATACAGTAAAGGTGACTCTTGGTCCAAAGG
GTCGTAACGTTGTTCTTGATAAGTCTTACGGCGCCCCAACCATCACTAATGATGGCGTTTCAATCGCTAAGGAGATCGATCTTGAAGATCCATACGAGCG
TATTGGCGCCGAATTGGTAAAGGAAGTTGCTAAGAAGACTGACGACGTTGCAGGTGACGGCACTACAACCGCTACCGTGTTGGCTCAATCTCTGGTGCAC
GAAGGCTTAAAGAATGTTGTTGCTGG-TAGCAACCCGATTGCTCTTCGTCGCGGAATTGAAAAGGCTTCAGAAGCAATTGTTAAGGAACTTCTCGCATCT
GCTAAGGATGTTGAAACCAAGGATCAGATTGCAGCTACTGCAACTATTTCTGCAGCAGATCCTGAAGTTGGCGAAAAGATTGCTGAAGCTTTGGATAAGG
TTGGTCAAGACGGTGTTGTTAC-CGTTGAAGACAACAACAAGTTTGGTCTTGATTTGGACTTCACTGAAGGTATGCGTTTTGATAAGGGTTATATTTCCC
CTTACTTCGTCACTAATGCAGAAGATCAGACTGCTGTTCT-TGAAGACCCATACATTTTGCTCACTTCTGGCAAGGTTTCTAGCCAGCAGGACATCGTTC
ATGTTGCTGAACTTGTTATGAAGTCTGGTAAGCCATTGCTCATTATTGCTGAAGATGTTGATGGCGAAGCATTAC--CAACTCTTGTTCTTAACAAGATT
CGCGGTACTTTCAATACTGTTGCAGTAAAGGCTCCAGGATTCGGTGATCGCCGTAAGGCAATGCTTCAGGATATGGCTATTTTGACTGGTGCTCAGGTTG
TTTCTGACGACCTTGGTTTGAAGCTTGATTCTATCGACGCTTCTGTGTTTGGTCATGCTGCAAAGGTTATTGTTTCTAAGGATGAAACAACTATCGTTTC
TGGCGCTGGCTCTAAGGAAGA--TGTTGAGGCTCGTGTTGCTCAGATTCGCGCCGAAATTGAGAACACCGATTCCGATTACGATCGCGAAAAGCTTCAGG
AACGTCTTGCTAAGCTCGCTG------GTGGTGTAGCTGTTATTAAGGTTGGTGCTGCTACGGAAGTTGAGGCTAAGGAACGTAAGCATCGCATTGAAGA
TGCAGTTCGTAATGCTAA--GGCTGCTATCGAGGAAGGCTTGCT--TCCAG-GCGGTGGTGTAGCTTTGGTTCAGGCTGCCGCTAAGGTTG--AGAAGTC
TGCTGATATTGTTGCTCTTAGTGGAGAAGAAGCCACAGGTGCTGCAATTGTGTT
>Gvag UGent 9.07 NODE_1_length_712906_cov_419.920699, NNSC01000002.1:311816-313441 
ATGGCAAAGATTATTGCCTATGAAGAAGATGCCCGTCAGGGTATGCTTGCTGGTCTTGATAAGCTTGCAAATACAGTAAAGGTGACTCTTGGTCCAAAGG
GTCGTAACGTTGTTCTTGATAAGTCTTACGGCGCCCCAACCATCACTAATGATGGCGTTTCAATCGCTAAGGAGATTGATCTTGAAGATCCATACGAGCG
TATTGGCGCCGAATTGGTAAAGGAAGTTGCTAAGAAGACTGACGACGTTGCAGGTGACGGCACTACAACCGCTACCGTGTTGGCTCAATCTCTGGTGCAC
GAAGGCTTAAAGAATGTTGTTGCTGG-TAGCAACCCGATCGCTCTTCGTCGCGGAATTGAAAAGGCTTCAGAAGCAATTGTTAAGGAACTTCTCGCATCT
GCTAAGGATGTTGAAACAAAGGATCAGATTGCAGCTACTGCAACTATTTCTGCAGCAGATCCTGAAGTTGGCGAAAAGATTGCTGAAGCTTTGGATAAGG
TTGGTCAGGACGGTGTTGTTAC-TGTTGAAGACAACAACAAGTTTGGTCTTGATTTGGACTTCACTGAAGGTATGCGTTTTGATAAGGGTTATATTTCCC
CTTACTTCGTCACTAATGCAGAAGATCAGACTGCTGTTCT-TGAAGACCCATACATTTTGCTCACTTCTGGCAAGGTTTCTAGCCAGCAAGACATTGTTC
ATGTTGCTGAACTTGTTATGAAGTCTGGTAAGCCATTGCTCATTATTGCTGAAGATGTTGATGGCGAAGCATTAC--CAACTCTTGTTCTTAACAAGATT
CGCGGTACTTTCAACACCGTTGCAGTAAAGGCTCCAGGATTTGGCGATCGCCGTAAGGCAATGCTTCAGGATATGGCTATTTTGACTGGTGCTCAGGTTA
TTTCTGACGACCTTGGTTTGAAGCTCGATTCTATCGACGCTTCTGTGTTTGGTCATGCTGCAAAGGTGATTGTTTCTAAGGATGAAACAACTATCGTTTC
TGGCGCTGGCTCTAAGGAAGA--TGTTGAGGCTCGTGTTGCTCAGATTCGCGCCGAAATTGAGAACACTGATTCCGATTACGATCGCGAAAAGCTTCAGG
AGCGTCTTGCTAAGCTCGCTG------GCGGCGTTGCTGTTATTAAGGTTGGTGCTGCTACGGAAGTTGAGGCTAAGGAACGTAAGCATCGCATTGAAGA
TGCAGTTCGTAATGCTAA--GGCTGCTATCGAGGAAGGCTTGCT--TCCAG-GCGGTGGTGTAGCTTTGGTTCAGGCTGCCGCTAAGGTTG--AGAAGTC
TGCTGATATTGTTGCTCTTAGTGGAGAAGAAGCCACGGGTGCTGCAATTGTGTT
>Gvag UMB0386 .16933_8_52.1, QJUX01000001.1:703008-704633 
ATGGCAAAGATTATTGCCTATGAAGAAGATGCCCGTCAGGGTATGCTTGCTGGTCTTGATAAGCTTGCAAATACAGTAAAGGTGACTCTTGGTCCAAAGG
GTCGTAACGTTGTTCTTGATAAGTCTTACGGCGCCCCAACCATCACTAATGATGGCGTTTCAATCGCTAAGGAGATCGATCTTGAAGATCCATACGAGCG
TATTGGCGCCGAATTGGTAAAGGAAGTTGCTAAGAAGACTGACGACGTTGCAGGTGACGGCACTACAACCGCTACCGTGTTGGCTCAATCTCTGGTGCAC
GAAGGCTTAAAGAATGTTGTTGCTGG-TAGCAACCCGATTGCTCTTCGTCGCGGAATTGAAAAGGCTTCAGAAGCAATTGTTAAGGAACTTCTCGCATCT
GCTAAGGATGTTGAAACAAAGGATCAGATTGCAGCTACTGCAACTATTTCTGCAGCAGATCCTGAAGTTGGCGAAAAGATTGCTGAAGCTTTGGATAAGG
TTGGTCAGGACGGTGTTGTTAC-TGTTGAAGACAACAACAAGTTTGGTCTTGATTTGGACTTCACTGAAGGTATGCGTTTTGATAAGGGTTATATTTCCC
CTTACTTCGTCACTAATGCAGAAGATCAGACTGCTGTTCT-TGAAGACCCATACATTTTGCTCACTTCTGGCAAGGTTTCTAGCCAGCAAGACATTGTTC
ATGTTGCTGAACTTGTTATGAAGTCTGGTAAGCCATTGCTCATTATTGCTGAAGATGTTGATGGCGAAGCATTAC--CAACTCTTGTTCTTAACAAGATT
CGTGGTACTTTCAACACTGTTGCAGTAAAGGCTCCAGGATTTGGCGATCGCCGTAAGGCAATGCTTCAGGATATGGCTATTTTGACTGGTGCTCAGGTTG
TTTCTGATGACCTTGGTTTGAAGCTTGATTCTATCGACGCTTCTGTGTTTGGCCATGCTGCAAAGGTGATTGTTTCTAAGGATGAAACAACTATCGTTTC
TGGCGCTGGCTCTAAGGAAGA--TGTTGAGGCTCGTGTTGCTCAGATTCGCGCCGAAATTGAGAACACTGATTCCGATTACGATCGCGAAAAGCTTCAGG
AGCGTCTTGCTAAGCTCGCTG------GCGGCGTTGCTGTTATTAAGGTTGGTGCTGCTACGGAAGTTGAGGCTAAGGAACGTAAGCATCGCATTGAAGA
TGCAGTTCGTAACGCTAA--GGCTGCAATTGAGGAAGGCTTGCT--TCCAG-GCGGTGGTGTAGCTTTGGTTCAGGCTGCCGCTAAGGTTG--AGAAGTC
TGCTGATATTGTTGCTCTTAGTGGAGAAGAAGCCACGGGTGCTGCAATTGTGTT
>Gvag UMB0298 .16933_8_60.1, PKJK01000001.1:450010-451635 
ATGGCAAAGATTATTGCCTATGAAGAAGATGCCCGTCAGGGTATGCTTGCTGGTCTTGATAAGCTTGCAAATACAGTAAAGGTGACTCTTGGTCCAAAGG
GTCGTAACGTTGTTCTTGATAAGTCTTACGGCGCCCCAACCATCACTAATGATGGCGTTTCAATCGCTAAGGAGATCGATCTTGAAGATCCATACGAGCG
TATTGGCGCCGAATTGGTAAAGGAAGTTGCTAAGAAGACTGACGACGTTGCAGGTGACGGCACTACAACCGCTACCGTGTTGGCTCAATCTCTGGTGCAC
GAAGGCTTAAAGAATGTTGTTGCTGG-TAGCAACCCGATTGCTCTTCGTCGCGGAATTGAAAAGGCTTCAGAAGCAATTGTTAAGGAACTTCTCGCATCT
GCTAAGGATGTTGAAACAAAGGATCAGATTGCAGCTACTGCAACTATTTCTGCAGCAGATCCTGAAGTTGGCGAAAAGATTGCTGAAGCTTTGGATAAGG
TTGGTCAGGACGGTGTTGTTAC-TGTTGAAGACAACAACAAGTTTGGTCTTGATTTGGACTTCACTGAAGGTATGCGTTTTGATAAGGGTTATATTTCCC
CTTACTTCGTCACTAATGCAGAAGATCAGACTGCTGTTCT-TGAAGACCCATACATTTTGCTCACTTCTGGCAAGGTTTCTAGCCAGCAAGACATTGTTC
ATGTTGCTGAACTTGTTATGAAGTCTGGTAAGCCATTGCTCATTATTGCTGAAGATGTTGATGGCGAAGCATTAC--CAACTCTTGTTCTTAACAAGATT
CGTGGTACTTTCAACACTGTTGCAGTAAAGGCTCCAGGATTTGGCGATCGCCGTAAGGCAATGCTTCAGGATATGGCTATTTTGACTGGTGCTCAGGTTG
TTTCTGATGACCTTGGTTTGAAGCTTGATTCTATCGACGCTTCTGTGTTTGGCCATGCTGCAAAGGTGATTGTTTCTAAGGATGAAACAACTATCGTTTC
TGGCGCTGGCTCTAAGGAAGA--TGTTGAGGCTCGTGTTGCTCAGATTCGCGCCGAAATTGAGAACACTGATTCCGATTACGATCGCGAAAAGCTTCAGG
AGCGTCTTGCTAAGCTCGCTG------GCGGCGTTGCTGTTATTAAGGTTGGTGCTGCTACGGAAGTTGAGGCTAAGGAACGTAAGCATCGCATTGAAGA
TGCAGTTCGTAACGCTAA--GGCTGCAATTGAGGAAGGCTTGCT--TCCAG-GCGGTGGTGTAGCTTTGGTTCAGGCTGCCGCTAAGGTTG--AGAAGTC
TGCTGATATTGTTGCTCTTAGTGGAGAAGAAGCCACGGGTGCTGCAATTGTGTT
>Gsp02* N165 scaffold1, PKJI01000001.1:450173-451798 
ATGGCAAAGATTATTGCCTATGAAGAAGATGCCCGTCAGGGTATGCTTGCTGGTCTTGATAAGCTTGCAAATACAGTAAAGGTGACTCTTGGTCCAAAGG
GTCGTAACGTTGTTCTTGATAAGTCTTACGGCGCCCCAACCATCACTAATGATGGCGTTTCAATCGCTAAGGAGATCGATCTTGAAGATCCGTACGAGCG
TATTGGCGCCGAATTGGTAAAGGAAGTTGCTAAGAAGACTGACGACGTTGCAGGTGACGGCACTACAACCGCTACCGTGTTGGCTCAGTCTTTGGTGCAC
GAAGGCTTAAAGAACGTTGTTGCTGG-TAGCAACCCAATCGCTCTTCGTCGCGGAATTGAAAAGGCTTCTGAAGCAATTGTTAAGGAACTTCTCGCATCT
GCTAAGGATGTTGAAACCAAGGATCAGATTGCAGCTACTGCAACTATTTCTGCAGCAGATCCTGAAGTTGGCGAAAAGATTGCTGAAGCTTTGGATAAGG
TTGGCCAAGACGGTGTTGTTAC-CGTTGAAGACAACAACAAGTTTGGTCTTGATTTGGACTTCACTGAAGGTATGCGTTTTGATAAGGGTTATATTTCCC
CTTACTTCGTCACTAATGCAGAAGATCAGACTGCTGTTCT-TGAAGATCCATACATTTTGCTCACTTCTGGCAAGGTTTCTAGCCAGCAGGACATCGTTC
ATGTTGCTGAACTTGTTATGAAGTCTGGTAAGCCATTGCTCATTATTGCTGAAGATGTTGATGGCGAAGCATTGC--CAACACTTGTTCTTAACAAGATT
CGTGGCACTTTCAATACTGTTGCTGTTAAGGCTCCAGGATTCGGTGATCGTCGTAAGGCAATGCTTCAGGATATGGCTATTTTGACTGGTGCTCAGGTTG
TTTCTGACGACCTTGGCTTGAAGCTTGATTCTATCGACGCTTCTGTGTTTGGTCATGCTGCAAAGGTGATTGTTTCTAAGGATGAAACAACTATCGTTTC
TGGCGCTGGCTCTAAGGAAGA--TGTTGAGGCTCGTGTTGCTCAGATTCGCGCCGAAATTGAGAACACCGATTCCGATTACGATCGCGAAAAGCTTCAGG
AGCGTCTTGCTAAGCTCGCTG------GTGGTGTAGCTGTTATTAAGGTTGGTGCTGCTACGGAAGTTGAGGCTAAGGAACGTAAGCATCGCATTGAAGA
TGCAGTTCGTAATGCTAA--GGCTGCAATTGAGGAAGGTTTGCT--TCCAG-GCGGTGGTGTAGCTTTGGTTCAGGCTGCCGCTAAGGTTG--AGAAGTC
TGCTGATATTGTTGCTCTTAGTGGAGAAGAAGCCACGGGTGCTGCAATTGTGTT
>Gsp02* JCP7275 G_vaginalisHMPREF1572-1.0_Cont23.1, LSLG01000001.1:581230-582855 
ATGGCAAAGATTATTGCCTATGAAGAAGATGCCCGTCAGGGTATGCTTGCTGGTCTTGATAAGCTTGCAAATACAGTAAAGGTGACTCTTGGTCCAAAGG
GTCGTAACGTTGTTCTTGATAAGTCTTACGGCGCCCCAACCATCACTAATGATGGCGTTTCAATCGCTAAGGAGATCGATCTTGAAGATCCGTACGAGCG
TATTGGCGCCGAATTGGTAAAGGAAGTTGCTAAGAAGACTGACGACGTTGCAGGTGACGGCACTACAACCGCTACTGTGTTGGCTCAATCTTTGGTGCAC
GAAGGCTTAAAGAATGTTGTTGCTGG-TAGCAACCCAATCGCTCTTCGTCGCGGAATTGAAAAGGCTTCAGAAGCAATTGTTAAGGAATTGCTCGCATCT
GCTAAGGATGTTGAAACCAAGGATCAGATTGCAGCTACTGCAACTATTTCTGCAGCAGATCCTGAAGTTGGCGAAAAGATTGCTGAAGCTTTGGATAAGG
TTGGCCAAGACGGTGTTGTTAC-CGTTGAAGACAACAACAAGTTTGGTCTTGATTTGGACTTCACTGAAGGTATGCGTTTTGATAAGGGTTATATTTCCC
CTTACTTCGTCACTAATGCAGAAGATCAGACTGCTGTTCT-TGAAGACCCATACATTTTGCTCACTTCTGGCAAGGTTTCTAGCCAGCAGGACATTGTTC
ATGTTGCTGAACTTGTTATGAAGTCTGGTAAGCCATTGCTTATTATTGCTGAAGATGTTGATGGCGAAGCATTAC--CAACTCTTGTTCTTAACAAGATT
CGCGGTACTTTCAACACTGTTGCAGTAAAGGCTCCAGGATTTGGCGATCGCCGTAAGGCAATGCTTCAGGATATGGCTATTTTGACTGGTGCTCAGGTTG
TTTCTGACGACCTTGGTTTGAAGCTCGATTCTATCGACGCTTCTGTGTTTGGCCATGCTGCAAAGGTGATTGTTTCTAAGGATGAAACAACTATCGTTTC
TGGTGCTGGCTCTAAGGAAGA--TGTTGAGGCTCGTGTTGCTCAGATTCGCGCCGAAATTGAGAACACTGATTCCGATTACGATCGCGAAAAGCTTCAGG
AGCGTCTTGCTAAGCTCGCTG------GCGGTGTAGCTGTTATTAAGGTTGGTGCTGCTACGGAAGTTGAGGCTAAGGAACGTAAGCATCGCATTGAAGA
TGCAGTTCGTAATGCTAA--GGCTGCAATTGAGGAAGGCTTGCT--TCCAG-GTGGTGGCGTTGCTCTTGTTCAGGCTGCTGCTAAGGTTG--AGAAGTC
TGCTGATATTGTTGCTCTTAGTGGAGAAGAAGCCACGGGTGCTGCAATTGTGTT
>Gsp02 JCP8108 G_vaginalisHMPREF1581-1.0_Cont16.1, ATJS01000024.1:39054-40679 
ATGGCAAAGATTATTGCCTATGAAGAAGATGCCCGTCAGGGTATGCTTGCTGGTCTTGATAAGCTTGCAAATACAGTAAAGGTGACTCTTGGTCCAAAGG
GTCGTAACGTTGTTCTTGATAAGTCTTACGGCGCCCCAACCATCACTAATGATGGCGTTTCAATCGCTAAGGAGATCGATCTTGAAGATCCATACGAGCG
TATTGGCGCCGAATTGGTAAAGGAAGTTGCTAAGAAGACTGACGACGTTGCAGGTGACGGCACTACAACCGCTACCGTGTTGGCTCAGTCTTTGGTGCAC
GAAGGCTTAAAGAACGTTGTTGCTGG-TAGCAACCCAATCGCTCTTCGTCGCGGAATTGAAAAGGCTTCAGAAGCAATTGTTAAGGAACTTCTCGCATCT
GCTAAGGATGTTGAAACCAAGGATCAGATTGCAGCTACTGCAACTATTTCTGCAGCAGATCCTGAAGTTGGCGAAAAGATTGCTGAAGCTTTGGATAAGG
TTGGTCAAGACGGTGTTGTTAC-CGTTGAAGACAACAACAAGTTTGGTCTTGATTTGGACTTCACTGAAGGTATGCGTTTTGATAAGGGTTATATTTCCC
CTTACTTCGTCACTAATGCAGAAGATCAGACTGCTGTTCT-TGAAGACCCATACATTTTGCTCACTTCTGGCAAGGTTTCTAGCCAGCAGGACATTGTTC
ATGTTGCTGAACTTGTTATGAAGTCTGGTAAGCCGTTGCTTATTATTGCTGAAGATGTTGATGGCGAAGCATTAC--CAACTCTTGTTCTTAACAAGATT
CGCGGTACTTTCAACACTGTTGCAGTAAAGGCTCCAGGATTTGGCGATCGCCGTAAGGCAATGCTTCAGGATATGGCTATTTTGACTGGTGCTCAGGTTG
TTTCTGACGACCTTGGCTTGAAGCTCGATTCTATCGACGCTTCTGTGTTTGGCCATGCTGCAAAGGTTATTGTTTCTAAGGATGAAACAACTATCGTTTC
TGGCGCTGGCTCTAAGGAAGA--TGTTGAGGCTCGTGTTGCTCAGATTCGCGCCGAAATTGAGAACACCGATTCCGATTACGATCGCGAAAAGCTTCAGG
AGCGTCTTGCTAAGCTCGCTG------GTGGTGTAGCTGTTATTAAGGTTGGTGCTGCTACGGAAGTTGAGGCTAAGGAACGTAAGCATCGCATTGAAGA
TGCAGTTCGTAATGCTAA--GGCTGCAATTGAGGAAGGCTTGCT--TCCAG-GTGGTGGCGTTGCTCTTGTTCAGGCTGCTGCTAAGGTTG--AGAAGTC
TGCTGATATTGTTGCTCTTAGTGGAGAAGAAGCCACAGGTGCTGCAATTGTGTT
>Gsp02 1400E ctg00025, ATJJ01000013.1:41545-43170 
ATGGCAAAGATTATTGCCTATGAAGAAGATGCCCGTCAGGGTATGCTTGCTGGTCTTGATAAGCTTGCAAATACAGTAAAGGTGACTCTTGGTCCAAAGG
GTCGTAACGTTGTTCTTGATAAGTCTTACGGCGCTCCAACCATCACTAATGATGGTGTTTCAATCGCTAAAGAGATCGATCTTGAGGATCCATACGAGCG
TATTGGCGCCGAATTGGTAAAGGAAGTTGCTAAGAAGACTGATGACGTTGCAGGTGACGGCACTACAACCGCTACTGTGTTGGCTCAATCTTTGGTGCAC
GAAGGCTTAAAGAATGTTGTTGCTGG-TAGCAACCCAATCGCTCTTCGTCGCGGAATTGAAAAGGCTTCTGAAGCAATTGTTAAGGAATTGCTCGCATCT
GCTAAGGATGTTGAAACCAAGGATCAGATTGCAGCTACTGCAACTATTTCTGCAGCAGATCCTGAAGTTGGCGAAAAGATTGCTGAAGCTTTGGATAAGG
TCGGTCAGGACGGTGTTGTTAC-CGTTGAAGACAACAACAAGTTTGGTCTTGATTTGGACTTCACTGAAGGTATGCGTTTTGATAAGGGTTATATTTCCC
CTTACTTCGTCACTAATGCAGAAGATCAGACTGCTGTTCT-TGAAGATCCATACATTTTGCTCACTTCTGGCAAGGTTTCTAGCCAGCAGGACATCGTTC
ATGTTGCTGAACTTGTTATGAAGTCTGGTAAGCCATTGCTCATTATTGCTGAAGATGTTGATGGTGAAGCATTGC--CAACACTTGTTCTTAACAAGATT
CGTGGCACTTTCAATACTGTTGCTGTTAAGGCTCCAGGATTCGGTGATCGCCGTAAGGCAATGCTTCAGGATATGGCTATTTTGACTGGTGCTCAGGTTG
TTTCTGACGACCTTGGCTTGAAGCTTGATTCTATCGACGCTTCTGTGTTTGGTCATGCTGCAAAGGTGATTGTTTCTAAGGATGAAACAACTATCGTTTC
TGGCGCTGGCTCTAAGGAAGA--TGTTGAGGCTCGTGTTGCTCAGATTCGCGCCGAAATTGAGAACACTGATTCCGATTACGATCGCGAAAAGCTTCAGG
AGCGTCTTGCTAAGCTTGCTG------GTGGTGTAGCTGTTATTAAGGTTGGTGCTGCTACGGAAGTTGAGGCTAAGGAACGTAAGCATCGCATTGAAGA
TGCAGTTCGTAATGCTAA--GGCTGCAATTGAGGAAGGCTTGCT--TCCAG-GTGGTGGCGTTGCTCTTGTTCAGGCTGCTGCTAAGGTTG--AGAAGTC
TGCTGATATTGTTGCTCTTAGTGGAGAAGAAGCCACAGGTGCTGCAATTGTGTT
>Gsp02 41V GV41V_c00034, ADER01000020.1:326562-328187 
ATGGCAAAGATTATTGCCTATGAAGAAGATGCCCGTCAGGGTATGCTTGCTGGTCTTGATAAGCTTGCAAATACAGTAAAGGTGACTCTTGGTCCAAAGG
GTCGTAACGTTGTTCTTGATAAGTCTTACGGCGCTCCAACCATCACTAATGATGGCGTTTCAATCGCTAAAGAGATCGATCTTGAGGATCCATACGAGCG
TATTGGCGCCGAATTGGTAAAGGAAGTTGCTAAGAAGACTGATGACGTTGCAGGTGACGGCACTACAACCGCTACTGTGTTGGCTCAATCTTTGGTGCAC
GAAGGCTTAAAGAATGTTGTTGCTGG-TAGCAACCCAATCGCTCTTCGCCGCGGAATTGAGAAGGCTTCTGAAGCAATTGTTAAGGAATTGCTCGCATCT
GCTAAGGATGTTGAAACCAAGGATCAGATTGCAGCTACTGCAACTATTTCTGCAGCAGATCCTGAAGTTGGCGAAAAGATTGCTGAGGCCTTGGATAAGG
TCGGTCAGGACGGTGTTGTTAC-CGTTGAAGACAACAACAAGTTTGGTCTTGATTTGGACTTCACTGAAGGTATGCGTTTTGATAAGGGTTATATTTCCC
CTTACTTCGTCACTAATGCAGAAGATCAGACTGCTGTTCT-TGAAGACCCATACATTTTGCTCACTTCTGGCAAGGTTTCTAGCCAGCAGGACATCGTTC
ATGTTGCTGAACTTGTTATGAAGTCTGGTAAGCCATTGCTCATTATTGCTGAAGATGTTGATGGCGAAGCATTGC--CAACACTTGTTCTTAACAAGATT
CGTGGCACTTTCAATACTGTTGCTGTTAAGGCTCCAGGATTCGGTGATCGCCGTAAGGCAATGCTTCAGGATATGGCTATTTTGACTGGTGCTCAGGTTG
TTTCTGACGACCTTGGCTTGAAGCTTGATTCTATCGACGCTTCTGTGTTTGGTCATGCTGCAAAGGTGATTGTTTCTAAGGATGAAACAACTATCGTTTC
TGGCGCTGGCTCTAAGGAAGA--TGTTGAGGCTCGTGTTGCTCAGATTCGCGCCGAAATTGAGAACACCGATTCCGATTACGATCGCGAAAAGCTTCAGG
AGCGTCTTGCTAAGCTCGCTG------GTGGTGTAGCTGTTATTAAGGTTGGTGCTGCTACGGAAGTTGAGGCTAAGGAACGTAAGCATCGCATTGAAGA
TGCAGTTCGTAATGCTAA--GGCTGCAATTGAGGAAGGCTTGCT--TCCAG-GTGGTGGCGTTGCTCTTGTTCAGGCTGCTGCTAAGGTTG--AGAAGTC
TGCTGATATTGTTGCTCTTAGTGGAGAAGAAGCCACAGGTGCTGCAATTGTGTT
>Gsp02 55152 ctg00013, AEJE01000034.1:41761-43386 
ATGGCAAAGATTATTGCCTATGAAGAAGATGCCCGTCAGGGTATGCTTGCTGGTCTTGATAAGCTTGCAAATACAGTAAAGGTGACTCTTGGTCCAAAGG
GTCGTAACGTTGTTCTTGATAAGTCTTACGGCGCTCCAACCATCACTAATGATGGTGTTTCAATCGCTAAAGAGATTGATCTTGAGGATCCATACGAGCG
TATTGGCGCCGAATTGGTAAAGGAAGTTGCTAAGAAGACTGATGACGTTGCAGGTGACGGCACTACAACCGCTACTGTGTTGGCTCAATCTTTGGTGCAC
GAAGGCTTAAAGAATGTTGTTGCTGG-TAGCAACCCAATCGCTCTTCGTCGCGGAATTGAAAAGGCTTCTGAAGCAATTGTTAAGGAATTGCTCGCATCT
GCTAAGGATGTTGAAACCAAGGATCAGATTGCAGCTACTGCAACTATTTCTGCAGCAGATCCTGAAGTTGGCGAAAAGATTGCTGAAGCTTTGGATAAGG
TCGGTCAGGACGGTGTTGTTAC-CGTTGAAGACAACAACAAGTTTGGTCTTGATTTGGACTTCACTGAAGGTATGCGTTTTGATAAGGGTTATATTTCCC
CTTACTTCGTCACTAATGCAGAAGATCAGACTGCTGTTCT-TGAAGATCCATACATTTTGCTCACTTCTGGCAAGGTTTCTAGCCAGCAGGACATCGTTC
ATGTTGCTGAACTTGTTATGAAGTCTGGTAAGCCATTGCTCATTATTGCTGAGGATGTTGATGGCGAAGCATTGC--CAACACTTGTTCTTAACAAGATT
CGTGGCACCTTCAATACTGTTGCTGTTAAGGCTCCAGGATTCGGTGATCGCCGTAAGGCAATGCTTCAGGATATGGCTATTTTGACTGGTGCTCAGGTTG
TTTCTGACGACCTTGGCTTGAAGCTTGATTCTATCGATGCTTCTGTGTTTGGTCATGCTGCAAAGGTGATTGTTTCTAAGGATGAAACAACTATCGTTTC
TGGCGCTGGCTCTAAGGAAGA--TGTTGAGGCTCGTGTTGCTCAGATTCGCGCCGAAATTGAGAACACTGATTCTGATTACGATCGCGAAAAGCTTCAGG
AGCGTCTTGCTAAGCTCGCTG------GTGGTGTAGCTGTTATTAAGGTTGGTGCTGCTACGGAAGTTGAGGCTAAGGAACGTAAGCATCGCATTGAAGA
TGCAGTTCGTAATGCTAA--GGCTGCAATTGAGGAAGGCTTGCT--TCCAG-GTGGTGGCGTTGCTCTTGTTCAGGCTGCTGCTAAGGTTG--AGAAGTC
TGCTGATATTGTTGCTCTTAGTGGAGAAGAAGCCACAGGTGCTGCAATTGTGTT
>Gvag JCP7672 G_vaginalisHMPREF1575-1.0_Cont17.1, ADEQ01000010.1:93713-95338 
ATGGCAAAGATTATTGCCTATGAAGAAGATGCCCGTCAGGGTATGCTTGCTGGTCTTGATAAGCTTGCAAATACAGTAAAGGTGACTCTTGGTCCAAAGG
GTCGTAACGTTGTTCTTGATAAGTCTTACGGCGCCCCAACCATCACTAATGATGGCGTTTCAATCGCTAAGGAGATCGATCTTGAAGATCCATACGAGCG
TATTGGCGCCGAATTGGTAAAGGAAGTTGCTAAGAAGACTGACGACGTTGCAGGTGACGGCACTACAACCGCTACCGTGTTGGCTCAATCTCTGGTGCAC
GAAGGCTTAAAGAATGTTGTTGCTGG-TAGCAACCCGATCGCTCTTCGTCGCGGAATTGAAAAGGCTTCAGAAGCAATTGTTAAGGAACTTCTCGCATCT
GCTAAGGATGTTGAAACAAAGGATCAGATTGCAGCTACTGCAACTATTTCTGCAGCAGATCCTGAAGTTGGCGAAAAGATTGCTGAAGCTTTGGATAAGG
TTGGTCAGGACGGTGTTGTTAC-TGTTGAAGACAACAACAAGTTTGGTCTTGATTTGGACTTCACTGAAGGTATGCGTTTTGATAAGGGTTATATTTCCC
CTTACTTCGTCACTAATGCAGAAGATCAGACTGCTGTTCT-TGAAGACCCATACATTTTGCTCACTTCTGGCAAGGTTTCTAGCCAGCAGGACATTGTTC
ATGTTGCTGAACTTGTTATGAAGTCTGGTAAGCCATTGCTCATTATTGCTGAAGATGTTGATGGCGAAGCATTAC--CAACTCTTGTTCTTAACAAGATT
CGCGGTACTTTCAATACTGTTGCAGTAAAGGCTCCAGGATTTGGCGATCGCCGTAAGGCAATGCTTCAGGATATGGCTATTTTGACTGGTGCTCAGGTTG
TTTCTGACGACCTTGGTTTGAAGCTTGATTCTATCGACGCTTCTGTGTTTGGTCATGCTGCAAAGGTTATTGTTTCTAAGGATGAAACAACTATCGTTTC
TGGCGCTGGCTCTAAGGAAGA--TGTTGAGGCTCGTGTTGCTCAGATTCGCGCCGAAATTGAGAACACTGATTCCGATTACGATCGCGAAAAGCTTCAGG
AACGTCTTGCTAAGCTCGCTG------GCG----------------------------------------------------------------------
----------------------------------------------------------------------------------------------------
------------------------------------------------------
>Gvag JCP7672 G_vaginalisHMPREF1575-1.0_Cont20.1, ATJP01000015.1:1-1117 
----------------------------------------------------------------------------------------------------
----------------------------------------------------------------------------------------------------
----------------------------------------------------------------------------------------------------
----------------------------------------------------------------------------------------------------
----------------------------------------------------------------------------------------------------
----------------------------------------------------------------------------------------------------
----------------------------------------------------------------------------------------------------
----------------------------------------------------------------------------------------------------
----------------------------------------------------------------------------------------------------
----------------------------------------------------------------------------------------------------
----------------------------------------------------------------------------------------------------
--------GCTAAGCTCGCTG------GCGGCGTTGCTGTTATTAAGGTTGGTGCTGCTACGGAAGTTGAGGCTAAGGAACGTAAGCATCGCATTGAAGA
TGCAGTTCGTAATGCTAA--GGCTGCTATCGAGGAGGGTTTGCT--TCCAG-GCGGTGGTGTAGCTTTGGTTCAGGCTGCCGCTAAGGTTG--AGAAGTC
TGCTGATATTGTTGCTCTTAGTGGAGAAGAAGCCACGGGTGCTGCAATTGTGTT
>Gvag* NR037 scaffold1, ATJP01000018.1:1-525 
----------------------------------------------------------------------------------------------------
----------------------------------------------------------------------------------------------------
----------------------------------------------------------------------------------------------------
----------------------------------------------------------------------------------------------------
----------------------------------------------------------------------------------------------------
--------------------------TGAAGACAACAACAAGTTTGGTCTTGATTTGGACTTCACTGAAGGTATGCGTTTTGATAAGGGTTATATTTCCC
CTTACTTCGTCACTAATGCAGAAGATCAGACTGCTGTTCT-TGAAGACCCATACATTTTGCTCACTTCTGGCAAGGTTTCTAGCCAGCAGGACATTGTTC
ATGTTGCTGAACTTGTTATGAAGTCTGGTAAGCCATTGCTCATTATTGCTGAAGATGTTGATGGCGAAGCATTAC--CAACTCTTGTTCTTAACAAGATT
CGCGGTACTTTCAACACTGTTGCAGTAAAGGCTCCAGGATTTGGCGATCGCCGTAAGGCAATGCTTCAGGATATGGCTATTTTGACTGGTGCTCAGGTTG
TTTCTGACGACCTTGGTTTGAAGCTCGATTCTATCGACGCTTCTGTGTTTGGCCATGCTGCAAAGGTGATTGTTTCTAAGGATGAAACAACTATCGTTTC
TGGCGCTGGCTCTAAGGAAGA--TGTTGAGGCTCGTGTTGCTCAGATTCGCGCCGAAATTGAGAACACTGATTCCGATTACGATCGCGAAAAGCTTCAGG
AACGTCTTGCTAAGCTCGCTG------GCGGCGTTGCTGTTATTAAGGTTGGTGCTGCTACGGAAGTTGAGGCTAAGGAACGTAAGCATCGCATTGAAGA
TGCAGTTCGTAATGCTAA--GGCTGCTATCGAGGAGGGTTTGCT--TCCAG-GCGGTGGTGTAGCTTTGGTTCAGGCTGCCGCTAAGGTTG--AGAAGTC
TGCTGATATTGTTGCTCTTAGTGGAGAAGAAGCCACGGGTGCTGCAATTGTGTT
>Gvag* NR037 scaffold1, NNRW01000001.1:354573-355674 
ATGGCAAAGATTATTGCCTATGAAGAAGATGCCCGTCAGGGTATGCTTGCTGGTCTTGATAAGCTTGCAAATACAGTAAAGGTGACTCTTGGTCCAAAGG
GTCGTAACGTTGTTCTTGATAAGTCTTACGGCGCCCCAACCATCACTAATGATGGCGTTTCAATCGCTAAGGAGATCGATCTTGAAGATCCATACGAGCG
TATTGGCGCCGAATTGGTAAAGGAAGTTGCTAAGAAGACTGACGACGTTGCAGGTGACGGCACTACAACCGCTACCGTGTTGGCTCAATCTCTGGTGCAC
GAAGGCTTAAAGAACGTTGTTGCCGG-TAGCAACCCAATCGCTCTTCGTCGCGGAATTGAAAAGGCTTCAGAAGCAATTGTTAAGGAACTTCTCGCATCT
GCTAAGGATGTTGAAACCAAGGA-----------------------------------------------------------------------------
----------------------------------------------------------------------------------------------------
----------------------------------------------------------------------------------------------------
----------------------------------------------------------------------------------------------------
----------------------------------------------------------------------------------------------------
----------------------------------------------------------------------------------------------------
----------------------------------------------------------------------------------------------------
----------------------------------------------------------------------------------------------------
----------------------------------------------------------------------------------------------------
------------------------------------------------------
>Gvag* NR038 scaffold2, NNRW01000001.1:353600-354021 
----------------------------------------------------------------------------------------------------
----------------------------------------------------------------------------------------------------
----------------------------------------------------------------------------------------------------
----------------------------------------------------------------------------------------------------
----------------------------------------------------------------------------------------------------
------------------------------------------------------------------------------------------------TCCC
CTTACTTCGTCACTAATGCAGAAGATCAGACTGCTGTTCT-TGAAGACCCATACATTTTGCTCACTTCTGGCAAGGTTTCTAGCCAGCAAGACATTGTTC
ATGTTGCTGAACTTGTTATGAAGTCTGGTAAACCATTGCTCATTATTGCTGAAGATGTTGATGGCGAAGCATTAC--CAACTCTTGTTCTTAACAAGATT
CGCGGTACTTTCAACACTGTTGCAGTAAAGGCTCCAGGATTTGGCGATCGCCGTAAGGCAATGCTTCAGGATATGGCTATTTTGACTGGTGCTCAGGTTG
TTTCTGATGACCTTGGTTTGAAGCTTGATTCTATCGACGCTTCTGTGTTTGGTCATGCTGCAAAGGTGATTGTTTCTAAGGATGAAACAACTATCGTTTC
TGGCGCTGGCTCTAAGGAAGA--TGTTGAGGCTCGTGTTGCTCAGATTCGCGCCGAAATTGAGAACACTGATTCCGATTACGATCGCGAAAAGCTTCAGG
AGCGTCTTGCTAAGCTCGCTG------GCGGCGTTGCTGTTATTAAGGTTGGTGCTGCTACGGAAGTTGAGGCTAAGGAACGTAAGCATCGCATTGAAGA
TGCAGTTCGTAATGCTAA--GGCTGCAATTGAGGAAGGCTTGCT--TCCAG-GCGGTGGTGTAGCTTTGGTTCAGGCTGCCGCTAAGGTTG--AGAAGTC
TGCTGATATTGTTGCTCTTAGTGGAGAAGAAGCCACGGGTGCTGCAATTGTGTT
>Gvag* NR038 scaffold2, NQOK01000002.1:174804-175835 
ATGGCAAAGATTATTGCCTATGAAGAAGATGCCCGTCAGGGTATGCTTGCTGGTCTTGATAAGCTTGCAAATACAGTAAAGGTGACTCTTGGTCCAAAGG
GTCGTAACGTTGTTCTTGATAAGTCTTACGGCGCCCCAACCATCACTAATGATGGCGTTTCAATCGCTAAGGAGATCGATCTTGAAGATCCATACGAGCG
TATTGGCGCCGAATTGGTAAAGGAAGTTGCTAAGAAGACTGACGACGTTGCAGGTGACGGCACTACAACCGCTACCGTGTTGGCTCAATCTTTGGTGCAC
GAAGGCTTAAAGAACGTTGTTGCCGG-TAGCAACCCGATCGCTCTTCGTCGCGGAATTGAAAAGGCTTCAGAAGCAATTGTTAAGGAACTTCTCGCATCT
GCTAAGGATGTTGAAACCAAGGATCAGATTGCAGCTACTGCAACTATTTCTGCAGCAGATCCTGAAGTTGGCGAAAAGATTGCTGAAGCTTTGGATAAGG
TTGGTCAAGACGGTGTTGTTAC-TGTTGAAGA--------------------------------------------------------------------
----------------------------------------------------------------------------------------------------
----------------------------------------------------------------------------------------------------
----------------------------------------------------------------------------------------------------
----------------------------------------------------------------------------------------------------
----------------------------------------------------------------------------------------------------
----------------------------------------------------------------------------------------------------
----------------------------------------------------------------------------------------------------
------------------------------------------------------
>Gvag 14018 = JCM 11026 14018 Contig22, NQOK01000002.1:176387-176916
ATGGCAAAGATTATTGCCTATGAAGAAGATGCCCGTCAGGGTATGCTTGCTGGTCTTGATAAGCTTGCAAATACAGTAAAGGTGACTCTTGGTCCAAAGG
GTCGTAACGTTGTTCTTGATAAGTCTTACGGCGCCCCAACCATCACTAATGATGGCGTTTCAATCGCTAAGGAGATCGATCTTGAAGATCCATACGAGCG
TATTGGCGCCGAATTGGTAAAGGAAGTTGCTAAGAAGACTGACGACGTTGCAGGTGACGGCACTACAACCGCTACCGTGTTGGCTCAATCTCTGGTGCAC
GAAGGCTTAAAGAATGTTGTTGCTGG-TAGCAACCCGATCGCTCTTCGTCGCGGAATTGAAAAGGCTTCAGAAGCAATTGTTAAGGAACTTCTCGCATCT
GCTAAGGATGTTGAAACAAAGGATCAGATTGCAGCTACTGCAACTATTTCTGCAGCAGATCCTGAAGTTGGCGAAAAGATTGCTGAAGCTTTGGATAAGG
TTGGTCAGGACGGTGTTGTTAC-CGTTGAAGACAACAACAAGTTTGGTCTTGATTTGGACTTCACTGAAGGTATGCGTTTTGATAAGGGTTATATTTCCC
CTTACTTCGTCACTAATGCAGAAGATCAGACTGCTGTTCT-TGAAGACCCATACATTTTGCTCACTTCTGGCAAGGTTTCTAGCCAGCAGGACATTGTTC
ATGTTGCTGAACTTGTTATGAAGTCTGGTAAGCCATTGCTCATTATTGCTGAAGATGTTGATGGCGAAGCATTAC--CAACTCTTGTTCTTAACAAGATT
CGCGGTACTTTCAATACTGTTGCAGTAAAGGCTCCAGGATTTGGCGATCGCCGTAAGGCAATGCTTCAGGATATGGCTATTTTGACTGGTGCTCAGGTTG
TTTCTGACGACCTTGGTTTGAAGCTTGATTCTATCGACGCTTCTGTGTTTGGTCATGCTGCAAAGGTTATTGTTTCTAAGGATGAAACAACTATC-----
----------------------------------------------------------------------------------------------------
----------------------------------------------------------------------------------------------------
----------------------------------------------------------------------------------------------------
------------------------------------------------------
>Gvag* NR039 scaffold1, ADNB01000017.1:1-990 
ATGGCAAAGATTATTGCCTATGAAGAAGATGCCCGTCAGGGTATGCTTGCTGGTCTTGATAAGCTTGCAAATACAGTAAAGGTGACTCTTGGTCCAAAGG
GTCGTAACGTTGTTCTTGATAAGTCTTACGGCGCCCCAACCATCACTAATGATGGCGTTTCAATCGCTAAGGAGATCGATCTTGAAGATCCATACGAGCG
TATTGGCGCCGAATTGGTAAAGGAAGTTGCTAAGAAGACTGACGACGTTGCAGGTGACGGCACTACAACCGCTACCGTGTTGGCTCAATCTCTGGTGCAC
GAAGGCTTAAAGAATGTTGTTGCTGG-TAGCAACCCGATTGCTCTTCGTCGCGGAATTGAAAAGGCTTCAGAAGCAATTGTTAAGGAACTTCTCGCATCT
GCTAAGGATGTTGAAACAAAGGATCAGATTGCAGCTACTGCAACTATTTCTGCAGCAGATCCTGAAGTTGGCGAAAAGATTGCTGAAGCTTTGGATAAGG
TTGGTCAGGACGGTGTTGTTAC-CGTTGAAGACAACAACAAGTTTGGTCTTGATTTGGACTTCACTGAAGGTATGCGTTTTGATAAGGGTTATATTTCCC
CTTACTTCGTCACTAATGCAGAAGATCAGACTGCTGTTCT-TGAAGACCCATACATTTTGCTCACTTCTGGCAAGGTTTCTAGCCAGCAAGACATTGTTC
ATGTTGCTGAACTTGTTATGAAGTCTGGTAAGCCATTGCTCATTATTGCTGAAGATGTTGATGGCGAAGCATTAC--CAACTCTTGTTCTTAACAAGATT
CGCGGTACTTTCAATACTGTTGCAGTAAAGGCTCCAGGATT-----------------------------------------------------------
----------------------------------------------------------------------------------------------------
----------------------------------------------------------------------------------------------------
----------------------------------------------------------------------------------------------------
----------------------------------------------------------------------------------------------------
------------------------------------------------------
>Gvag* NR039 scaffold1, NQOJ01000009.1:12116-12951 
----------------------------------------------------------------------------------------------------
----------------------------------------------------------------------------------------------------
----------------------------------------------------------------------------------------------------
----------------------------------------------------------------------------------------------------
----------------------------------------------------------------------------------------------------
----------------------------------------------------------------------------------------------------
----------------------------------------------------------------------------------------------------
----------------------------------------------------------------------------------------------------
----------------------------------------------------------------------------------------------------
-------CGACCTTGGTTTGAAGCTTGATTCTATCGACGCTTCTGTGTTTGGTCATGCTGCAAAGGTTATTGTTTCTAAGGATGAAACAACTATCGTTTC
TGGCGCTGGCTCTAAGGAAGA--TGTTGAGGCTCGTGTTGCTCAGATTCGCGCCGAAATTGAGAACACTGATTCCGATTACGATCGCGAAAAGCTTCAGG
AACGTCTTGCTAAGCTCGCTG------GCGGCGTTGCTGTTATTAAGGTTGGTGCTGCTACGGAAGTTGAGGCTAAGGAACGTAAGCATCGCATTGAAGA
TGCAGTTCGTAATGCTAA--GGCTGCTATCGAGGAGGGTTTGCT--TCCAG-GCGGTGGTGTAGCTTTGGTTCAGGCTGCCGCTAAGGTTG--AGAAGTC
TGCTGATATTGTTGCTCTTAGTGGAGAAGAAGCCACGGGTGCTGCAATTGTGTT
>Gvag* GH021 scaffold2, NQOJ01000009.1:9799-10522 
----------------------------------------------------------------------------------------------------
----------------------------------------------------------------------------------------------------
----------------------------------------------------------------------------------------------------
----------------------------------------GCTCTTCGTCGCGGAATTGAAAAGGCTTCAGAAGCAATTGTTAAGGAACTTCTCGCATCT
GCTAAGGATGTTGAAACAAAGGATCAGATTGCAGCTACTGCAACTATTTCTGCAGCAGATCCTGAAGTTGGCGAAAAGATTGCTGAAGCTTTGGATAAGG
TTGGTCAGGACGGTGTTGTTAC-CGTTGAAGACAACAACAAGTTTGGTCTTGATTTGGACTTCACTGAAGGTATGCGTTTTGATAAGGGTTATATTTCCC
CTTACTTCGTCACTAATGCAGAAGATCAGACTGCTGTTCT-TGAAGACCCATACATTTTGCTCACTTCTGGCAAGGTTTCTAGCCAGCAGGACATTGTTC
ATGTTGCTGAACTTGTTATGAAGTCTGGTAAGCCATTGCTCATTATTGCTGAAGATGTTGATGGCGAAGCATTAC--CAACTCTTGTTCTTAACAAGATT
CGCGGTACTTTCAATACTGTTGCAGTAAAGGCTCCAGGATTTGGCGATCGCCGTAAGGCAATGCTTCAGGATATGGCTATTTTGACTGGTGCTCAGGTTG
TTTCTGACGACCTTGGTTTGAAGCTTGATTCTATCGACGCTTCTGTGTTTGGTCATGCTGCAAAGGTTATTGTTTCTAAGGATGAAACAACTATCGTTTC
TGGCGCTGGCTCTAAGGAAGA--TGTTG------------------------------------------------------------------------
----------------------------------------------------------------------------------------------------
----------------------------------------------------------------------------------------------------
------------------------------------------------------
>Gvag* GH021 scaffold2, NNRQ01000001.1:160110-160791 
----------------------------------------------------------------------------------------------------
----------------------------------------------------------------------------------------------------
----------------------------------------------------------------------------------------------------
----------------------------------------------------------------------------------------------------
----------------------------------------------------------------------------------------------------
----------------------------------------------------------------------------------------------------
----------------------------------------------------------------------------------------------------
----------------------------------------------------------------------------------------------------
----------------------------------------------------------------------------------------------------
----------------------------------------------------------------------------------------------------
-----------------------------------------------------------------------------------------AAAGCTTCAGG
AACGTCTTGCTAAGCTCGCTG------GCGGCGTTGCTGTTATTAAGGTTGGTGCTGCTACGGAAGTTGAGGCTAAGGAACGTAAGCATCGCATTGAAGA
TGCAGTTCGTAATGCTAA--GGCTGCTATCGAGGAGGGTTTGCT--TCCAG-GCGGTGGTGTAGCTTTGGTTCAGGCTGCCGCTAAGGTTG--AGAAGTC
TGCTGATATTGTTGCTCTTAGTGGAGAAGAAGCCACGGGTGCTGCAATTGTGTT
>Gvag* WP023 scaffold11, NNRQ01000001.1:159419-159962 
----------------------------------------------------------------------------------------------------
----------------------------------------------------------------------------------------------------
----------------------------------------------------------------------------------------------------
----------------------------------------------------------------------------------------------------
----------------------------------------------------------------------------------------------------
----------------------------------------------------------------------------------------------------
----------------------------------------------------------------------------------------------------
----------------------------------------------------------------------------------------------------
----------------------------------------------------------------------------------------------------
----------------------------------------------------------------------------------------------------
--------------------------------------------------------------------------------CGATCGCGAAAAGCTTCAGG
AACGTCTTGCTAAGCTCGCTG------GCGGCGTTGCTGTTATTAAGGTTGGTGCTGCTACGGAAGTTGAGGCTAAGGAACGTAAGCATCGCATTGAAGA
TGCAGTTCGTAATGCTAA--GGCTGCTATCGAGGAGGGTTTGCT--TCCAG-GCGGTGGTGTAGCTTTGGTTCAGGCTGCCGCTAAGGTTG--AGAAGTC
TGCTGATATTGTTGCTCTTAGTGGAGAAGAAGCCACGGGTGCTGCAATTGTGTT
>Gvag* WP023 scaffold11, NNRU01000004.1:188678-189230 
----------------------------------------------------------------------------------------------------
----------------------------------------------------------------------------------------------------
----------------------------------------------------------------------------------------------------
----------------------------------------------------------------------------------------------------
--------------------------------------------------------------------------------------------GGATAAGG
TTGGTCAGGACGGTGTTGTTAC-CGTTGAAGACAACAACAAGTTTGGTCTTGATTTGGACTTCACTGAAGGTATGCGTTTTGATAAGGGTTATATTTCCC
CTTACTTCGTCACTAATGCAGAAGATCAGACTGCTGTTCT-TGAAGACCCATACATTTTGCTCACTTCTGGCAAGGTTTCTAGCCAGCAAGACATTGTTC
ATGTTGCTGAACTTGTTATGAAGTCTGGTAAGCCATTGCTCATTATTGCTGAAGATGTTGATGGCGAAGCATTAC--CAACTCTTGTTCTTAACAAGATT
CGCGGTACTTTCAATACTGTTGCAGTAAAGGCTCCAGGATTTGGCGATCGCCGTAAGGCAATGCTTCAGGATATGGCTATTTTGACTGGTGCTCAGGTTG
TTTCTGACGACCTTGGTTTGAAGCTTGATTCTATCGACGCTTCTGTGTTTGGTCATGCTGCAAAGGTTATTGTTTCTAAGGATGAAACAACTATCGTTTC
TGGCGCTGGCTCTA--------------------------------------------------------------------------------------
----------------------------------------------------------------------------------------------------
----------------------------------------------------------------------------------------------------
------------------------------------------------------
>Gvag S2_012_000_R3_93 S2_012_000_R3_scaffold_40312, NNRU01000004.1:189609-190126 
----------------------------------------------------------------------------------------------------
----------------------------------------------------------------------------------------------------
----------------------------------------------------------------------------------------------------
----------------------------------------------------------------------------------------------------
----------------------------------------------------------------------------------------------------
----------------------------------------------------------------------------------------------------
----------------------------------------------------------------------------------------------------
---TTGCTGAACTCGTTATGAAGTCCGGTAAGCCATTGCTTATTATTGCTGAAGATGTTGATGGTGAAGCATTGC--CAACTCTTGTTTTGAACAAGATT
CGTGGCACTTTCAACACTGTTGCTGTAAAGGCTCCAGGCTTTGGTGATCGCCGTAAGGCTATGCTCCAGGATATGGCTATTTTGACCGGTGCACAGGTTG
TTTCTGACGACCTTGGCTTAAAGCTCGATTCTATCGACGCTTCTGTGTTTGGTCACGCAGCTAAGGTTATTGTTTCTAAGGATGAAACAACTATCGTTTC
TGGTGCTGGATCTAAGGAGGA--TGTTGATGCTCGCGTGGCGCAGATTCGCGCCGAAATTGAGAACACTGATTCCGATTACGATCGCGAAAAGCTTCAGG
AGCGTCTTGCTAAGCTCGCTG------GCGGCGTTGCTGTTATTAAGGTTGGCGCTGCTACTGAAGTTGAAGCTAAGGAGCGTAAGCATCGTATTGAAGA
TGCAGTTCGTAACGCTAA--GGCTGCTATTGAGGAAGGTTTGCT--TCCAG-GCGGTGGCGTAGCTTTGGTTCAGGCTGCTGCAAAGATTG--AAAAGTC
TCAAGCAATCACCGAGCTTAAGGGCGAAGAAGCAACGGGCGCTGCAATCGTGTT
>Gpio.Gsp03Cpn60_F (Sense)
----------------------------------------------------------------------------------------------------
----------------------------------------------------------------------------------------------------
----------------------------------------------------------------------------------------------------
----------------------------------------------------------------------------------------------------
----------------------------------------------------------------------------------------------------
----------------------------------------------------------------------------------------------------
----------------------------------------------------------------------------------------------------
----------------------------------------------------------------------------------------------------
----------------------------------------------------------------------------------------------------
----------------------------------------------------------------------------------------------------
----------------------------------------------------------------------------------------------------
------------------------------------------------------------CAGAAGTAGAAGCCAAGGAG--------------------
----------------------------------------------------------------------------------------------------
------------------------------------------------------
>Gpio.Gsp03Cpn60_R (Antisense) 
----------------------------------------------------------------------------------------------------
----------------------------------------------------------------------------------------------------
----------------------------------------------------------------------------------------------------
----------------------------------------------------------------------------------------------------
----------------------------------------------------------------------------------------------------
----------------------------------------------------------------------------------------------------
----------------------------------------------------------------------------------------------------
----------------------------------------------------------------------------------------------------
----------------------------------------------------------------------------------------------------
----------------------------------------------------------------------------------------------------
----------------------------------------------------------------------------------------------------
----------------------------------------------------------------------------------------------------
----------------------------------------------------------------------------------------------------
------------------------------------------------------
>G.piotii UGent 21.28 VMF2128COL33KL-GR_nophix_contig_1, QJUU01000001.1:914886-916511 
ATGGCAAAGATTATTGCCTATGAAGAGGATGCCCGCCAGGGTATGCTTGCTGGTCTTGATAAGCTTGCAAATACAGTAAAGGTCACTCTTGGACCAAAGG
GTCGTAACGTAGTTCTAGATAAGTCTTACGGCGCTCCAACAATCACTAATGATGGCGTTTCAATCGCTAAAGAGATTGATCTTGAAGACCCATACGAGCG
TATTGGTGCCGAATTAGTTAAGGAAGTTGCTAAGAAGACTGATGACGTTGCAGGCGACGGCACTACAACCGCTACCGTTTTGGCTCAGTCTTTGGTGCAC
GAAGGCTTAAAGAATGTTGTTGCAGG-AAGCAATCCAATTGCTCTTCGCCGCGGCATTGAAAAAGCTTCCGAAGCAATTGTTAAGGAATTGCTTGCATCT
GCTAAAGACGTTGAAACAAAGGATCAAATCGCTGCTACTGCTACGATTTCTGCTGCCGACCCAGAAGTTGGCGAAAAGATTGCAGAAGCTCTAGATAAGG
TTGGCCAGGACGGCGTTGTTAC-TGTTGAAGACAACAACAAGTTTGGTCTTGATTTGGACTTTACAGAAGGCATGCGCTTCGATAAAGGTTACATTTCCC
CTTACTTTGTAACTAACGCAGAAGATCAGACTGCTGTTTT-GGAAGACCCATACATTTTGCTCACTTCTGGCAAGGTTTCTAGCCAGCAAGACATTGTTC
ATGTTGCAGAACTCGTTATGAAGTCTGGTAAGCCATTGCTTATTATCGCGGAAGATGTTGATGGCGAAGCTTTGC--CAACTCTTGTTCTTAACAAGATT
CGTGGCACTTTCAACACTGTAGCTGTTAAGGCTCCAGGCTTTGGCGATCGTCGTAAGGCAATGTTGCAAGATATGGCAATTTTGACTGGCGCTCAGGTTG
TTTCTGACGACCTTGGCTTAAAGCTTGATTCTATTGATGCATCTGTGTTTGGTCACGCATCTAAGGTGATTGTTTCTAAGGATGAAACAACTATCGTTTC
TGGTGCTGGTTCTAAGGAAGA--CGTTGAGGCTCGTGTTGCTCAAATTCGCGGCGAAATTGAGAACACTGATTCCGATTACGATCGCGAAAAGCTTCAGG
AGCGTCTTGCAAAGCTTGCTG------GCGGCGTTGCTGTTATTAAGGTTGGTGCTGCTACAGAAGTAGAAGCCAAGGAGCGCAAGCATCGCATTGAAGA
CGCAGTGCGTAATGCTAA--GGCTGCAATCGAAGAGGGCTTGCT--TCCAG-GCGGTGGCGTTGCTCTTGTTCAAGCTGCTGCAAAGGTTG--AGAAGTC
TCAAGAAATCGCAAATCTTAAGGGCGAAGAAGCTACGGGCGCTGCAATCGTGTT
>G.piotii UGent 18.01 NODE_1_length_1406824_cov_400.177829, QJUV01000001.1:917490-919115 
ATGGCAAAGATTATTGCCTATGAAGAGGATGCCCGCCAGGGTATGCTTGCTGGTCTTGATAAGCTTGCAAATACAGTAAAGGTCACTCTTGGACCAAAGG
GTCGTAACGTAGTTCTAGATAAGTCTTACGGCGCTCCAACAATCACCAATGATGGCGTTTCAATCGCTAAAGAGATTGATCTTGAAGATCCATACGAGCG
CATTGGTGCCGAATTAGTTAAGGAAGTTGCTAAGAAGACTGATGACGTTGCAGGCGACGGCACTACAACCGCTACCGTTTTGGCTCAGTCTTTGGTGCAC
GAAGGCTTAAAGAATGTTGTTGCAGG-AAGCAATCCAATTGCTCTTCGCCGCGGCATTGAAAAAGCTTCCGAAGCAATTGTTAAGGAATTGCTTGCGTCT
GCTAAAGACGTTGAAACAAAGGATCAAATCGCTGCTACTGCTACGATTTCTGCTGCCGACCCAGAAGTTGGCGAAAAGATTGCAGAAGCTCTAGATAAGG
TTGGCCAGGACGGCGTTGTTAC-TGTTGAAGACAACAACAAGTTTGGTCTTGATTTGGACTTTACAGAAGGCATGCGCTTCGATAAGGGTTACATTTCCC
CTTACTTTGTAACTAACGCAGAAGATCAGACTGCTGTTTT-GGAAGACCCATACATCTTGCTCACTTCTGGCAAGGTTTCTAGCCAGCAAGACATTGTTC
ATGTTGCAGAACTTGTTATGAAGTCTGGTAAGCCATTGCTTATTATTGCGGAAGACGTTGATGGCGAAGCTTTGC--CAACTCTTGTTCTTAACAAGATT
CGTGGCACTTTCAACACTGTAGCTGTTAAGGCTCCAGGCTTTGGTGATCGTCGTAAGGCAATGTTGCAAGATATGGCAATTTTGACTGGCGCTCAGGTTG
TTTCTGACGACCTTGGCTTAAAGCTTGATTCTATCGATGCATCTGTGTTTGGTCACGCATCTAAGGTGATTGTTTCTAAGGATGAAACAACTATCGTTTC
TGGTGCTGGCTCTAAGGAAGA--TGTTGAGGCTCGTGTTGCTCAAATTCGCGGCGAAATTGAGAACACTGATTCCGATTACGATCGCGAAAAGCTTCAGG
AGCGTCTTGCAAAGCTTGCTG------GCGGCGTTGCTGTTATTAAGGTTGGTGCTGCTACAGAAGTAGAAGCCAAGGAGCGCAAGCATCGCATTGAAGA
CGCAGTGCGTAATGCTAA--GGCTGCAATCGAAGAGGGCTTGCT--TCCAG-GTGGTGGCGTTGCTCTTGTTCAAGCTGCTGCAAAGGTTG--AGAAGTC
TCAAGAAATCGCAAATCTTAAGGGCGAAGAAGCTACGGGCGCTGCAATCGTGTT
>G.piotii* GH007 scaffold2, NNRT01000002.1:59610-61235 
ATGGCAAAGATTATTGCCTATGAAGAGGATGCCCGCCAGGGTATGCTTGCTGGTCTTGATAAGCTTGCAAATACAGTAAAGGTCACTCTTGGACCAAAGG
GTCGTAACGTAGTTCTAGATAAGTCTTACGGCGCTCCAACAATCACCAATGATGGCGTTTCAATCGCTAAAGAGATTGATCTTGAAGATCCATACGAGCG
CATTGGTGCCGAATTAGTTAAGGAAGTTGCTAAGAAGACTGATGACGTTGCAGGCGACGGCACTACAACCGCTACCGTTTTGGCTCAGTCTTTGGTGCAC
GAAGGCTTAAAGAATGTTGTTGCAGG-AAGCAATCCAATTGCTCTTCGCCGCGGCATTGAAAAAGCTTCCGAAGCAATTGTTAAGGAATTGCTTGCGTCT
GCTAAAGACGTTGAAACAAAGGATCAAATCGCTGCTACTGCTACGATTTCTGCTGCCGACCCAGAAGTTGGCGAAAAGATTGCAGAAGCTCTAGATAAGG
TTGGCCAGGACGGCGTTGTTAC-TGTTGAAGACAACAACAAGTTTGGTCTTGATTTGGACTTTACAGAAGGCATGCGCTTCGATAAGGGTTACATTTCCC
CTTACTTTGTAACTAACGCAGAAGATCAGACTGCTGTTTT-GGAAGACCCATACATCTTGCTCACTTCTGGCAAGGTTTCTAGCCAGCAAGACATTGTTC
ATGTTGCAGAACTTGTTATGAAGTCTGGTAAGCCATTGCTTATTATTGCGGAAGACGTTGATGGCGAAGCTTTGC--CAACTCTTGTTCTTAACAAGATT
CGTGGCACTTTCAACACTGTAGCTGTTAAGGCTCCAGGCTTTGGTGATCGTCGTAAGGCAATGTTGCAAGATATGGCAATTTTGACTGGCGCTCAGGTTG
TTTCTGACGACCTTGGCTTAAAGCTTGATTCTATCGATGCATCTGTGTTTGGTCACGCATCTAAGGTGATTGTTTCTAAGGATGAAACAACTATCGTTTC
TGGTGCTGGCTCTAAGGAAGA--TGTTGAGGCTCGTGTTGCTCAAATTCGCGGCGAAATTGAGAACACTGATTCCGATTACGATCGCGAAAAGCTTCAGG
AGCGTCTTGCAAAGCTTGCTG------GCGGCGTTGCTGTTATTAAGGTTGGTGCTGCTACAGAAGTAGAAGCCAAGGAGCGCAAGCATCGCATTGAAGA
CGCAGTGCGTAATGCTAA--GGCTGCAATCGAAGAGGGCTTGCT--TCCAG-GTGGTGGCGTTGCTCTTGTTCAAGCTGCTGCAAAGGTTG--AGAAGTC
TCAAGAAATCGCAAATCTTAAGGGCGAAGAAGCTACGGGCGCTGCAATCGTGTT
>G.piotii* GH019 scaffold7, NNRS01000001.1:60343-61968 
ATGGCAAAGATTATTGCCTATGAAGAGGATGCCCGCCAGGGTATGCTTGCTGGTCTTGATAAGCTTGCAAATACAGTAAAGGTCACTCTTGGACCAAAGG
GTCGTAACGTAGTTCTAGATAAGTCTTACGGCGCTCCAACAATCACCAATGATGGCGTTTCAATCGCTAAAGAGATTGATCTTGAAGATCCATACGAGCG
CATTGGTGCCGAATTAGTTAAGGAAGTTGCTAAGAAGACTGATGACGTTGCAGGCGACGGCACTACAACCGCTACCGTTTTGGCTCAGTCTTTGGTGCAC
GAAGGCTTAAAGAATGTTGTTGCAGG-AAGCAATCCAATTGCTCTTCGCCGCGGCATTGAAAAAGCTTCCGAAGCAATTGTTAAGGAATTGCTTGCGTCT
GCTAAAGACGTTGAAACAAAGGATCAAATCGCTGCTACTGCTACGATTTCTGCTGCCGACCCAGAAGTTGGCGAAAAGATTGCAGAAGCTCTAGATAAGG
TTGGCCAGGACGGCGTTGTTAC-TGTTGAAGACAACAACAAGTTTGGTCTTGATTTGGACTTTACAGAAGGCATGCGCTTCGATAAGGGTTACATTTCCC
CTTACTTTGTAACTAACGCAGAAGATCAGACTGCTGTTTT-GGAAGACCCATACATCTTGCTCACTTCTGGCAAGGTTTCTAGCCAGCAAGACATTGTTC
ATGTTGCAGAACTTGTTATGAAGTCTGGTAAGCCATTGCTTATTATTGCGGAAGACGTTGATGGCGAAGCTTTGC--CAACTCTTGTTCTTAACAAGATT
CGTGGCACTTTCAACACTGTAGCTGTTAAGGCTCCAGGCTTTGGTGATCGTCGTAAGGCAATGTTGCAAGATATGGCAATTTTGACTGGCGCTCAGGTTG
TTTCTGACGACCTTGGCTTAAAGCTTGATTCTATCGATGCATCTGTGTTTGGTCACGCATCTAAGGTGATTGTTTCTAAGGATGAAACAACTATCGTTTC
TGGTGCTGGCTCTAAGGAAGA--TGTTGAGGCTCGTGTTGCTCAAATTCGCGGCGAAATTGAGAACACTGATTCCGATTACGATCGCGAAAAGCTTCAGG
AGCGTCTTGCAAAGCTTGCTG------GCGGCGTTGCTGTTATTAAGGTTGGTGCTGCTACAGAAGTAGAAGCCAAGGAGCGCAAGCATCGCATTGAAGA
CGCAGTGCGTAATGCTAA--GGCTGCAATCGAAGAGGGCTTGCT--TCCAG-GTGGTGGCGTTGCTCTTGTTCAAGCTGCTGCAAAGGTTG--AGAAGTC
TCAAGAAATCGCAAATCTTAAGGGCGAAGAAGCTACGGGCGCTGCAATCGTGTT
>G.piotii JCP8151B G_vaginalisHMPREF1583-1.0_Cont348.2, ATJH01000141.1:20827-22452 
ATGGCAAAGATTATTGCCTATGAAGAGGATGCCCGCCAGGGTATGCTTGCTGGTCTTGATAAGCTTGCAAATACAGTAAAGGTCACTCTTGGACCAAAGG
GTCGTAACGTAGTTCTAGATAAGTCTTACGGCGCTCCAACAATCACCAATGATGGCGTTTCAATCGCTAAAGAGATTGATCTTGAAGATCCATACGAGCG
CATTGGTGCCGAATTAGTTAAGGAAGTTGCTAAGAAGACTGATGACGTTGCAGGCGACGGCACTACAACCGCTACCGTTTTGGCTCAGTCTTTGGTGCAC
GAAGGCTTAAAGAATGTTGTTGCAGG-AAGCAATCCAATTGCTCTTCGCCGCGGCATTGAAAAAGCTTCCGAAGCAATTGTTAAGGAATTGCTTGCGTCT
GCTAAAGACGTTGAAACAAAGGATCAAATCGCTGCTACTGCTACGATTTCTGCTGCCGACCCAGAAGTTGGCGAAAAGATTGCAGAAGCTCTAGATAAGG
TTGGCCAGGACGGCGTTGTTAC-TGTTGAAGACAACAACAAGTTTGGTCTTGATTTGGACTTTACAGAAGGCATGCGCTTCGATAAGGGTTACATTTCCC
CTTACTTTGTAACTAACGCAGAAGATCAGACTGCTGTTTT-GGAAGACCCATACATCTTGCTCACTTCTGGCAAGGTTTCTAGCCAGCAAGACATTGTTC
ATGTTGCAGAACTTGTTATGAAGTCTGGTAAGCCATTGCTTATTATTGCGGAAGACGTTGATGGCGAAGCTTTGC--CAACTCTTGTTCTTAACAAGATT
CGTGGCACTTTCAACACTGTAGCTGTTAAGGCTCCAGGCTTTGGTGATCGTCGTAAGGCAATGTTGCAAGATATGGCAATTTTGACTGGCGCTCAGGTTG
TTTCTGACGACCTTGGCTTAAAGCTTGATTCTATCGATGCATCTGTGTTTGGTCACGCATCTAAGGTGATTGTTTCTAAGGATGAAACAACTATCGTTTC
TGGTGCTGGCTCTAAGGAAGA--TGTTGAGGCTCGTGTTGCTCAAATTCGCGGCGAAATTGAGAACACTGATTCCGATTACGATCGCGAAAAGCTTCAGG
AGCGTCTTGCAAAGCTTGCTG------GCGGCGTTGCTGTTATTAAGGTTGGTGCTGCTACAGAAGTAGAAGCCAAGGAGCGCAAGCATCGCATTGAAGA
CGCAGTGCGTAATGCTAA--GGCTGCAATCGAAGAGGGCTTGCT--TCCAG-GTGGTGGCGTTGCTCTTGTTCAAGCTGCTGCAAAGGTTG--AGAAGTC
TCAAGAAATCGCAAATCTTAAGGGCGAAGAAGCTACGGGCGCTGCAATCGTGTT
>Gsp03* N144 scaffold1, LRTT01000001.1:783596-785221 
ATGGCAAAGATTATTGCCTATGAAGAGGATGCCCGCCAGGGTATGCTTGCTGGTCTTGATAAGCTTGCAAATACAGTAAAGGTCACTCTTGGACCAAAGG
GTCGTAACGTAGTTCTAGATAAGTCTTACGGCGCTCCAACAATCACTAATGATGGCGTTTCAATCGCTAAAGAGATTGACCTTGAAGACCCATACGAGCG
TATTGGTGCTGAATTAGTTAAGGAAGTTGCTAAGAAGACTGATGACGTTGCAGGCGACGGCACTACAACCGCTACTGTTTTGGCTCAGTCTTTGGTGCAC
GAAGGCTTAAAGAACGTTGTTGCTGG-TAGCAATCCAATTGCTCTTCGCCGCGGCATTGAAAAAGCTTCCGAAGCAATTGTTAAGGAATTGCTTGCGTCT
GCTAAAGATGTTGAAACAAAGGATCAAATCGCTGCTACTGCTACGATTTCTGCTGCCGACCCAGAAGTTGGCGAAAAGATTGCAGAAGCTCTAGATAAGG
TTGGTCAAGACGGCGTTGTTAC-TGTTGAAGACAACAACAAGTTTGGTCTTGATTTGGACTTTACAGAAGGCATGCGCTTTGATAAGGGTTACATTTCTC
CTTACTTTGTAACTAACGCAGAAGATCAGACTGCTGTTTT-GGAAGATCCATACATTTTGCTCACTTCTGGCAAGGTTTCTAGCCAGCAAGACATTGTTC
ATGTTGCAGAACTTGTTATGAAGTCTGGTAAGCCATTGCTTATTATTGCGGAAGATGTTGATGGCGAAGCTTTGC--CAACTCTTGTTCTTAACAAGATT
CGTGGCACTTTCAACACTGTAGCTGTTAAGGCTCCAGGCTTTGGCGATCGTCGCAAGGCAATGTTGCAAGATATGGCAATTTTGACTGGCGCTCAGGTTG
TTTCTGACGACCTTGGCTTAAAGCTTGATTCTATCGATGCATCTGTGTTTGGTCATGCATCTAAGGTGATTGTTTCTAAGGACGAAACAACTATCGTTTC
TGGTGCTGGCTCTAAGGAAGA--CGTTGAGGCTCGTGTTGCTCAGATTCGCGGCGAAATCGAAAATACCGATTCCGATTACGATCGCGAAAAGCTTCAGG
AGCGTCTTGCAAAGCTTGCTG------GTGGAGTTGCTGTTATTAAGGTTGGCGCTGCTACAGAAGTAGAAGCCAAGGAGCGCAAGCATCGCATTGAAGA
TGCAGTGCGTAACGCTAA--GGCTGCAATCGAAGAGGGCTTGCT--CCCAG-GCGGTGGCGTTGCTCTTGTTCAAGCTGCTGCAAAGGTTG--AGAAGTC
TGCCGAAGTCGCAAATCTTAAGGGCGAAGAAGCTACTGGCGCTGCAATCGTGTT
>G.piotii JCP8151A G_vaginalisHMPREF1582-1.0_Cont12.2, ATJI01000012.1:6297-7922 
ATGGCAAAGATTATTGCCTATGAAGAGGATGCCCGCCAGGGTATGCTTGCTGGTCTTGATAAGCTTGCAAATACAGTAAAGGTCACTCTTGGACCAAAGG
GTCGTAACGTAGTTCTAGATAAGTCTTACGGCGCTCCAACAATCACCAATGATGGCGTTTCAATCGCTAAAGAGATTGATCTTGAAGATCCATACGAGCG
CATTGGTGCTGAGTTAGTTAAGGAAGTTGCTAAGAAGACTGATGACGTTGCAGGCGACGGCACTACAACCGCTACCGTTTTGGCTCAGTCTTTGGTGCAC
GAAGGCTTAAAGAATGTTGTTGCAGG-AAGCAATCCAATTGCTCTTCGCCGCGGCATTGAAAAAGCTTCCGAAGCAATTGTTAAGGAATTGCTCGCATCT
GCTAAAGACGTTGAAACGAAGGATCAAATCGCCGCTACTGCTACGATTTCTGCTGCCGACCCAGAAGTTGGCGAAAAGATTGCAGAAGCTCTAGATAAGG
TTGGTCAAGACGGCGTTGTTAC-TGTTGAAGACAACAACAAGTTTGGTCTTGATTTGGACTTTACAGAAGGCATGCGCTTTGATAAGGGTTACATTTCTC
CTTACTTTGTAACTAACGCAGAAGATCAGACTGCTGTTTT-GGAAGATCCATACATTTTGCTCACTTCTGGCAAGGTTTCTAGCCAGCAAGACATTGTTC
ATGTTGCAGAACTTGTTATGAAGTCTGGTAAGCCATTGCTTATTATTGCGGAAGATGTTGATGGCGAAGCTTTGC--CAACTCTTGTTCTTAACAAGATT
CGTGGTACTTTCAACACTGTAGCTGTTAAGGCTCCAGGCTTTGGCGATCGTCGCAAGGCAATGTTGCAAGATATGGCAATTTTGACTGGCGCTCAGGTTG
TTTCTGACGACCTTGGCTTAAAGCTTGATTCTATCGATGCATCTGTGTTTGGTCATGCATCTAAGGTGATTGTTTCTAAGGATGAAACAACTATTGTTTC
TGGTGCTGGCTCTAAGGAAGA--CGTTGAGGCTCGTGTTGCTCAGATTCGCGGCGAAATCGAAAATACCGATTCCGATTACGATCGCGAAAAGCTTCAGG
AGCGTCTTGCAAAGCTTGCTG------GTGGAGTTGCCGTTATTAAGGTTGGCGCTGCTACAGAAGTAGAAGCCAAGGAGCGCAAGCATCGCATTGAAGA
TGCAGTGCGTAACGCTAA--GGCTGCAATCGAAGAGGGCTTGCT--CCCAG-GTGGTGGCGTTGCTCTTGTTCAAGCTGCTGCAAAGGTTG--AGAAGTC
TGCCGAAGTCGCAAATCTTAAGGGCGAAGAAGCTACTGGCGCTGCAATCGTGTT
>Gsp03 UMB0830 .21837_8_82.1, PKJF01000001.1:944167-945792 
ATGGCAAAGATTATTGCCTATGAAGAGGATGCCCGCCAGGGTATGCTTGCTGGTCTTGATAAGCTTGCAAATACAGTAAAGGTCACTCTTGGACCAAAGG
GTCGTAACGTAGTTCTAGATAAGTCTTACGGCGCTCCAACAATCACTAATGATGGCGTTTCAATCGCTAAAGAGATTGACCTTGAAGACCCATACGAGCG
TATTGGTGCTGAATTAGTTAAGGAAGTTGCTAAGAAGACTGATGACGTTGCAGGCGACGGCACTACAACCGCTACTGTTTTGGCTCAGTCTTTGGTGCAC
GAAGGCTTAAAGAACGTTGTTGCTGG-TAGCAATCCAATTGCTCTTCGCCGCGGCATTGAAAAAGCTTCCGAAGCAATTGTTAAGGAATTGCTTGCGTCT
GCTAAAGATGTTGAAACAAAGGATCAAATCGCTGCTACTGCTACGATTTCTGCTGCCGACCCAGAAGTTGGCGAAAAGATTGCAGAAGCTCTAGATAAGG
TTGGTCAAGACGGCGTTGTTAC-TGTTGAAGACAACAACAAGTTTGGTCTTGATTTGGACTTTACAGAAGGCATGCGCTTTGATAAGGGTTACATTTCTC
CTTACTTTGTAACTAACGCAGAAGATCAGACTGCTGTTTT-GGAAGATCCATACATTTTGCTCACTTCTGGCAAGGTTTCTAGCCAGCAAGACATTGTTC
ATGTTGCAGAACTTGTTATGAAGTCTGGTAAGCCATTGCTTATTATTGCGGAAGATGTTGATGGCGAAGCTTTGC--CAACTCTTGTTCTTAACAAGATT
CGTGGCACTTTCAACACTGTAGCTGTTAAGGCTCCAGGCTTTGGCGATCGTCGCAAGGCAATGTTGCAAGATATGGCAATTTTGACTGGCGCTCAGGTTG
TTTCTGACGACCTTGGCTTAAAGCTTGATTCTATCGATGCATCTGTGTTTGGTCATGCATCTAAGGTGATTGTTTCTAAGGATGAAACAACTATTGTTTC
TGGTGCTGGCTCTAAGGAAGA--CGTTGAGGCTCGTGTTGCTCAGATTCGCGGCGAAATCGAAAATACCGATTCCGATTACGATCGCGAAAAGCTTCAGG
AGCGTCTTGCAAAGCTTGCTG------GTGGAGTTGCCGTTATTAAGGTTGGCGCTGCTACAGAAGTAGAAGCCAAGGAGCGCAAGCATCGCATTGAAGA
TGCAGTGCGTAACGCTAA--GGCTGCAATCGAAGAGGGCTTGCT--CCCAG-GTGGTGGCGTTGCTCTTGTTCAAGCTGCTGCAAAGGTTG--AGAAGTC
TGCCGAAGTCGCAAATCTTAAGGGCGAAGAAGCTACTGGCGCTGCAATCGTGTT
>Gsp03 JCP7719 G_vaginalisHMPREF1576-1.0_Cont272.3, ATJO01000122.1:6058-7683 
ATGGCAAAGATTATTGCCTATGAAGAGGATGCCCGCCAGGGTATGCTTGCTGGTCTTGATAAGCTTGCAAATACAGTAAAGGTCACTCTTGGACCAAAGG
GGCGTAACGTAGTTCTAGATAAGTCTTACGGCGCTCCAACAATCACTAATGATGGCGTTTCAATCGCTAAAGAGATTGACCTTGAAGACCCATACGAGCG
TATTGGTGCTGAATTAGTTAAGGAAGTTGCTAAGAAGACTGATGACGTTGCAGGCGACGGCACTACAACCGCTACTGTTTTGGCTCAGTCTTTGGTGCAC
GAAGGCTTAAAGAACGTTGTTGCTGG-TAGCAATCCAATTGCTCTTCGCCGCGGCATTGAAAAAGCTTCCGAAGCAATTGTTAAGGAATTGCTTGCGTCT
GCTAAAGATGTTGAAACAAAGGATCAAATCGCTGCTACTGCTACGATTTCTGCTGCCGACCCAGAAGTTGGCGAAAAGATTGCAGAAGCTCTAGATAAGG
TTGGTCAAGACGGCGTTGTTAC-TGTTGAAGACAACAACAAGTTTGGTCTTGATTTGGACTTTACAGAAGGCATGCGCTTTGATAAGGGTTACATTTCTC
CTTACTTTGTAACTAACGCAGAAGATCAGACTGCTGTTTT-GGAAGATCCATACATTTTGCTCACTTCTGGCAAGGTTTCTAGCCAGCAAGACATTGTTC
ATGTTGCAGAACTTGTTATGAAGTCTGGTAAGCCATTGCTTATTATTGCGGAAGATGTTGATGGCGAAGCTTTGC--CAACTCTTGTTCTTAACAAGATT
CGTGGCACTTTCAACACTGTAGCTGTTAAGGCTCCAGGCTTTGGCGATCGTCGCAAGGCAATGTTGCAAGATATGGCAATTTTGACTGGCGCTCAGGTTG
TTTCTGACGACCTTGGCTTAAAGCTTGATTCTATCGATGCATCTGTGTTTGGTCATGCATCTAAGGTGATTGTTTCTAAGGATGAAACAACTATTGTTTC
TGGTGCTGGCTCTAAGGAAGA--CGTTGAGGCTCGTGTTGCTCAGATTCGCGGCGAAATCGAAAATACCGATTCCGATTACGATCGCGAAAAGCTTCAGG
AGCGTCTTGCAAAGCTTGCTG------GTGGAGTTGCCGTTATTAAGGTTGGCGCTGCTACAGAAGTAGAAGCCAAGGAGCGCAAGCATCGCATTGAAGA
TGCAGTGCGTAACGCTAA--GGCTGCAATCGAAGAGGGCTTGCT--CCCAG-GTGGTGGCGTTGCTCTTGTTCAAGCTGCTGCAAAGGTTG--AGAAGTC
TGCCGAAGTCGCAAATCTTAAGGGCGAAGAAGCTACTGGCGCTGCAATCGTGTT
>Gsp03 UMB0833 .21837_8_90.1, PKJE01000001.1:55375-57000 
ATGGCAAAGATTATTGCCTATGAAGAGGATGCCCGCCAGGGTATGCTTGCTGGTCTTGATAAGCTTGCAAATACAGTAAAGGTCACTCTTGGACCAAAGG
GTCGTAACGTAGTTCTAGATAAGTCTTACGGCGCTCCAACAATCACTAATGATGGCGTTTCAATCGCTAAAGAGATTGACCTTGAAGACCCATACGAGCG
TATTGGTGCTGAATTAGTTAAGGAAGTTGCTAAGAAGACTGATGACGTTGCAGGCGACGGTACTACAACCGCTACTGTTTTGGCTCAGTCTTTGGTGCAC
GAAGGCTTAAAGAACGTTGTTGCTGG-TAGCAATCCAATTGCTCTTCGCCGCGGCATTGAAAAAGCTTCCGAAGCAATTGTTAAGGAATTGCTTGCGTCT
GCTAAAGATGTTGAAACAAAGGATCAAATCGCTGCTACTGCTACGATTTCTGCTGCCGACCCAGAAGTTGGCGAAAAGATTGCAGAAGCTCTAGATAAGG
TTGGTCAAGACGGCGTTGTTAC-TGTTGAAGACAACAACAAGTTTGGTCTTGATTTGGACTTTACAGAAGGCATGCGCTTCGATAAGGGTTACATTTCTC
CTTACTTTGTAACTAACGCAGAAGATCAGACTGCTGTTTT-GGAAGATCCATACATTTTGCTCACTTCTGGCAAGGTTTCTAGCCAGCAAGACATTGTTC
ATGTTGCGGAACTTGTTATGAAGTCTGGTAAGCCATTGCTTATTATTGCGGAAGACGTTGATGGCGAAGCTTTGC--CAACTCTTGTTCTTAACAAGATT
CGTGGCACTTTCAACACTGTAGCTGTTAAGGCTCCAGGCTTTGGCGATCGTCGCAAGGCAATGTTGCAAGATATGGCAATTTTGACTGGCGCTCAGGTTG
TTTCTGACGACCTTGGCTTAAAGCTTGATTCTATCGATGCATCCGTGTTTGGTCATGCATCTAAGGTGATTGTTTCTAAGGATGAAACAACTATTGTTTC
TGGTGCTGGCTCTAAGGAAGA--CGTTGAGGCTCGTGTTGCTCAGATTCGCGGCGAAATCGAAAATACCGATTCCGATTACGATCGCGAAAAGCTTCAGG
AGCGTCTTGCAAAGCTTGCTG------GTGGAGTTGCCGTTATTAAGGTTGGCGCTGCTACAGAAGTAGAAGCCAAGGAGCGCAAGCATCGCATTGAAGA
TGCAGTGCGTAACGCTAA--GGCTGCAATCGAAGAGGGCTTGCT--CCCAG-GCGGTGGCGTTGCTCTTGTTCAAGCTGCTGCAAAGGTTG--AGAAGTC
TGCCGAAGTCGCAAATCTTAAGGGCGAAGAAGCTACTGGCGCTGCAATCGTGTT
>Gsp03* N95 2556926476, LGPA01000001.1:482567-484192 
ATGGCAAAGATTATTGCCTATGAAGAGGATGCCCGCCAGGGTATGCTTGCTGGTCTTGATAAGCTTGCAAATACAGTAAAGGTCACTCTTGGACCAAAGG
GTCGTAACGTAGTTCTAGATAAGTCTTACGGCGCTCCAACAATCACTAATGATGGCGTTTCAATCGCTAAAGAGATTGACCTTGAAGACCCATACGAGCG
TATTGGTGCTGAATTAGTTAAGGAAGTTGCTAAGAAGACTGATGACGTTGCAGGCGACGGCACTACAACCGCTACCGTTTTGGCTCAGTCTTTAGTTCAC
GAAGGCTTAAAGAATGTTGTTGCAGG-AAGCAATCCAATTGCTCTTCGCCGCGGCATTGAAAAAGCTTCCGAAGCAATTGTTAAGGAATTGCTTGCGTCT
GCTAAAGATGTTGAAACAAAGGATCAAATCGCTGCTACTGCTACGATTTCTGCTGCCGACCCAGAAGTTGGCGAAAAGATTGCAGAAGCTCTAGATAAGG
TTGGTCAAGACGGCGTTGTTAC-TGTTGAAGACAACAACAAGTTTGGTCTTGATTTGGACTTTACAGAAGGCATGCGCTTTGATAAGGGTTACATTTCTC
CTTACTTTGTAACTAACGCAGAAGATCAGACTGCTGTTTT-GGAAGATCCATACATTTTGCTCACTTCTGGCAAGGTTTCTAGCCAGCAAGACATTGTTC
ATGTTGCAGAACTTGTTATGAAGTCTGGTAAGCCATTGCTTATTATTGCGGAAGATGTTGATGGCGAAGCTTTGC--CAACTCTTGTTCTTAACAAGATT
CGTGGCACTTTCAACACTGTAGCTGTTAAGGCTCCAGGCTTTGGCGATCGTCGCAAGGCAATGTTGCAAGATATGGCAATTTTGACTGGCGCTCAGGTTG
TTTCTGACGACCTTGGCTTAAAGCTTGATTCTATCGATGCATCTGTGTTTGGTCATGCATCTAAGGTGATTGTTTCTAAGGACGAAACAACTATCGTTTC
TGGTGCTGGCTCTAAGGAAGA--CGTTGAGGCTCGTGTTGCTCAGATTCGCGGCGAAATCGAAAATACCGATTCCGATTACGATCGCGAAAAGCTTCAGG
AGCGTCTTGCAAAGCTTGCTG------GTGGAGTTGCCGTTATTAAGGTTGGCGCTGCTACAGAAGTAGAAGCCAAGGAGCGCAAGCATCGCATTGAAGA
TGCAGTGCGTAACGCTAA--GGCTGCAATCGAAGAGGGCTTGCT--CCCAG-GTGGTGGCGTTGCTCTTGTTCAAGCTGCTGCAAAGGTTG--AGAAGTC
TGCCGAAGCCGCAAATCTTAAGGGCGAAGAAGCTACTGGCGCTGCAATCGTGTT
>G.piotii JCP8070 G_vaginalisHMPREF1580-1.0_Cont5.1, ATJK01000006.1:129161-130786 
ATGGCAAAGATTATTGCCTATGAAGAGGATGCCCGCCAGGGTATGCTTGCTGGTCTTGATAAGCTTGCAAATACAGTAAAGGTCACTCTTGGACCAAAGG
GTCGTAACGTAGTTCTAGATAAGTCTTACGGCGCTCCAACAATCACCAATGATGGCGTTTCAATCGCTAAAGAGATTGATCTTGAAGATCCATACGAGCG
CATTGGTGCTGAGTTAGTTAAGGAAGTTGCTAAGAAGACTGATGACGTTGCAGGCGACGGCACTACAACCGCTACCGTTTTGGCTCAGTCTTTGGTGCAC
GAAGGCTTAAAGAATGTTGTTGCAGG-AAGCAATCCAATTGCTCTTCGCCGCGGCATTGAAAAAGCTTCCGAAGCAATTGTTAAGGAATTGCTCGCATCT
GCTAAAGACGTTGAAACGAAGGATCAAATCGCCGCTACTGCTACGATTTCTGCTGCCGACCCAGAAGTTGGCGAAAAGATTGCTGAGGCTCTAGATAAGG
TTGGCCAAGATGGCGTTGTTAC-TGTTGAAGACAACAACAAGTTTGGTCTTGATTTGGACTTTACAGAAGGTATGCGCTTCGATAAGGGTTACATTTCTC
CTTACTTTGTAACTAACGCAGAAGATCAGACTGCTGTTTT-GGAAGACCCATACATCTTGCTCACTTCTGGCAAGGTTTCTAGCCAGCAAGACATTGTTC
ATGTTGCAGAACTTGTTATGAAGTCTGGTAAGCCATTGCTTATTATTGCAGAAGACGTTGATGGCGAAGCTTTGC--CAACTCTTGTTCTTAACAAGATT
CGTGGCACTTTCAACACTGTAGCTGTTAAGGCTCCAGGCTTTGGTGATCGTCGTAAGGCAATGCTTCAAGATATGGCAATTTTGACTGGTGCTCAAGTTG
TTTCTGATGATCTTGGCTTAAAGCTTGATTCTATCGATGCATCTGTGTTTGGTCACGCATCTAAGGTGATTGTTTCTAAGGATGAAACAACTATCGTTTC
TGGTGCTGGTTCTAAGGAAGA--CGTTGAGGCTCGTGTTGCTCAAATTCGCGCAGAGATTGAGAACACTGATTCCGATTACGATCGCGAAAAGCTTCAGG
AGCGTCTTGCAAAGCTTGCTG------GTGGCGTTGCTGTTATTAAGGTTGGTGCTGCTACAGAAGTAGAAGCCAAGGAGCGCAAGCATCGCATTGAAGA
CGCAGTGCGTAATGCTAA--AGCTGCAATTGAAGAGGGCTTGCT--CCCAG-GTGGTGGCGTTGCTCTTGTTCAAGCTGCTGCAAAGGTTG--AGAAGTC
TCAAGAAATCGCAAATCTTAAGGGCGAAGAAGCTACTGGTGCTGCAATCGTGTT
>G.piotii JCP8522 G_vaginalisHMPREF1586-1.0_Cont36.1, ATJE01000037.1:6078-7703 
ATGGCAAAGATTATTGCCTATGAAGAGGATGCCCGCCAGGGTATGCTTGCTGGTCTTGATAAGCTTGCAAATACAGTAAAGGTCACTCTTGGACCAAAGG
GTCGTAACGTAGTTCTAGATAAGTCTTACGGCGCTCCAACAATCACCAATGATGGCGTTTCAATCGCTAAAGAGATTGATCTTGAAGATCCATACGAGCG
CATTGGTGCTGAGTTAGTTAAGGAAGTTGCTAAGAAGACTGATGACGTTGCAGGCGACGGCACTACAACCGCTACCGTTTTGGCTCAGTCTTTGGTGCAC
GAAGGCTTAAAGAATGTTGTTGCAGG-AAGCAATCCAATTGCTCTTCGCCGCGGCATTGAAAAAGCTTCCGAAGCAATTGTTAAGGAATTGCTCGCATCT
GCTAAAGACGTTGAAACGAAGGATCAAATCGCCGCTACTGCTACGATTTCTGCTGCCGACCCAGAAGTTGGCGAAAAGATTGCTGAGGCTCTAGATAAGG
TTGGCCAAGATGGCGTTGTTAC-TGTTGAAGACAACAACAAGTTTGGTCTTGATTTGGACTTTACAGAAGGTATGCGCTTCGATAAGGGTTACATTTCTC
CTTACTTTGTAACTAACGCAGAAGATCAGACTGCTGTTTT-GGAAGACCCATACATCTTGCTCACTTCTGGCAAGGTTTCTAGCCAGCAAGACATTGTTC
ATGTTGCAGAACTTGTTATGAAGTCTGGTAAGCCATTGCTTATTATTGCAGAAGACGTTGATGGCGAAGCTTTGC--CAACTCTTGTTCTTAACAAGATT
CGTGGCACTTTCAACACTGTAGCTGTTAAGGCTCCAGGCTTTGGTGATCGTCGTAAGGCAATGCTTCAAGATATGGCAATTTTGACTGGTGCTCAAGTTG
TTTCTGATGATCTTGGCTTAAAGCTTGATTCTATCGATGCATCTGTGTTTGGTCACGCATCTAAGGTGATTGTTTCTAAGGATGAAACAACTATCGTTTC
TGGTGCTGGTTCTAAGGAAGA--CGTTGAGGCTCGTGTTGCTCAAATTCGCGCAGAGATTGAGAACACTGATTCCGATTACGATCGCGAAAAGCTTCAGG
AGCGTCTTGCAAAGCTTGCTG------GTGGCGTTGCTGTTATTAAGGTTGGTGCTGCTACAGAAGTAGAAGCCAAGGAGCGCAAGCATCGCATTGAAGA
CGCAGTGCGTAATGCTAA--AGCTGCAATTGAAGAGGGCTTGCT--CCCAG-GTGGTGGCGTTGCTCTTGTTCAAGCTGCTGCAAAGGTTG--AGAAGTC
TCAAGAAATCGCAAATCTTAAGGGCGAAGAAGCTACTGGTGCTGCAATCGTGTT
>Gsp03 GED7275B Gardnerella_spHMPREF3204-1.0_Cont209.5, LRPZ01000046.1:55075-56700 
ATGGCAAAGATTATTGCCTATGAAGAGGATGCCCGCCAGGGTATGCTTGCTGGTCTTGATAAGCTTGCAAATACAGTAAAGGTCACTCTTGGACCAAAGG
GTCGTAACGTAGTTCTAGATAAGTCTTACGGCGCTCCAACAATCACTAATGATGGCGTTTCAATCGCTAAAGAGATTGACCTTGAAGACCCATACGAGCG
TATTGGTGCTGAATTAGTTAAGGAAGTTGCTAAGAAGACTGATGACGTTGCAGGCGATGGAACTACAACCGCTACCGTTTTGGCTCAGTCTTTAGTTCAC
GAAGGCTTAAAGAATGTTGTTGCAGG-AAGCAATCCAATTGCTCTTCGCCGCGGCATTGAAAAAGCTTCCGAAGCAATTGTTAAGGAATTGCTTGCGTCT
GCTAAAGATGTTGAAACAAAGGATCAAATCGCTGCTACTGCTACGATTTCTGCTGCCGACCCAGAAGTTGGCGAAAAGATTGCAGAAGCTCTAGATAAGG
TTGGTCAAGACGGCGTTGTTAC-TGTTGAAGACAACAACAAGTTTGGTCTTGATTTGGACTTTACAGAAGGCATGCGCTTTGATAAGGGTTACATTTCTC
CTTACTTTGTAACTAACGCAGAAGATCAGACTGCTGTTTT-GGAAGATCCATACATTTTGCTCACTTCTGGCAAGGTTTCTAGCCAGCAAGACATTGTTC
ATGTTGCAGAACTTGTTATGAAGTCTGGTAAGCCATTGCTTATTATTGCGGAAGATGTTGATGGCGAAGCTTTGC--CAACTCTTGTTCTTAACAAGATT
CGTGGCACTTTCAACACTGTAGCTGTTAAGGCTCCAGGCTTTGGCGATCGTCGCAAGGCAATGTTGCAAGATATGGCAATTTTGACTGGCGCTCAGGTTG
TTTCTGACGACCTTGGCTTAAAGCTTGATTCTATCGATGCATCTGTGTTTGGTCATGCATCTAAGGTGATTGTTTCTAAGGATGAAACAACTATTGTTTC
TGGTGCTGGCTCTAAGGAAGA--CGTTGAGGCTCGTGTTGCTCAGATTCGCGGCGAAATCGAAAATACCGATTCCGATTACGATCGCGAAAAGCTTCAGG
AGCGTCTTGCAAAGCTTGCTG------GTGGAGTTGCCGTTATTAAGGTTGGCGCTGCTACAGAAGTAGAAGCCAAGGAGCGCAAGCATCGCATTGAAGA
TGCAGTGCGTAACGCTAA--GGCTGCAATCGAAGAGGGCTTGCT--CCCAG-GTGGTGGCGTTGCTCTTGTTCAAGCTGCTGCAAAGGTTG--AGAAGTC
TGCCGAAGTCGCAAATCTTAAGGGCGAAGAAGCTACTGGCGCTGCAATCGTGTT
>Gsp03* W11 2556926471, LGOX01000003.1:55342-56967 
ATGGCAAAGATTATTGCCTATGAAGAGGATGCCCGCCAGGGTATGCTTGCTGGTCTTGATAAGCTTGCAAATACAGTAAAGGTCACTCTTGGACCAAAGG
GTCGTAACGTAGTTCTAGATAAGTCTTACGGCGCTCCAACAATCACTAATGATGGCGTTTCAATCGCTAAAGAGATTGACCTTGAAGACCCATACGAGCG
TATTGGTGCTGAATTAGTTAAGGAAGTTGCTAAGAAGACTGATGACGTTGCAGGCGATGGAACTACAACCGCTACCGTTTTGGCTCAGTCTTTAGTTCAC
GAAGGCTTAAAGAATGTTGTTGCAGG-AAGCAATCCAATTGCTCTTCGCCGCGGCATTGAAAAAGCTTCCGAAGCAATTGTTAAGGAATTGCTTGCGTCT
GCTAAAGATGTTGAAACAAAGGATCAAATCGCTGCTACTGCTACGATTTCTGCTGCCGACCCAGAAGTTGGCGAAAAGATTGCAGAAGCTCTAGATAAGG
TTGGTCAAGACGGCGTTGTTAC-TGTTGAAGACAACAACAAGTTTGGTCTTGATTTGGACTTTACAGAAGGCATGCGCTTTGATAAGGGTTACATTTCTC
CTTACTTTGTAACTAACGCAGAAGATCAGACTGCTGTTTT-GGAAGATCCATACATTTTGCTCACTTCTGGCAAGGTTTCTAGCCAGCAAGACATTGTTC
ATGTTGCAGAACTTGTTATGAAGTCTGGTAAGCCATTGCTTATTATTGCGGAAGATGTTGATGGCGAAGCTTTGC--CAACTCTTGTTCTTAACAAGATT
CGTGGCACTTTCAACACTGTAGCTGTTAAGGCTCCAGGCTTTGGCGATCGTCGCAAGGCAATGTTGCAAGATATGGCAATTTTGACTGGCGCTCAGGTTG
TTTCTGACGACCTTGGCTTAAAGCTTGATTCTATCGATGCATCTGTGTTTGGTCATGCATCTAAGGTGATTGTTTCTAAGGACGAAACAACTATCGTTTC
TGGTGCTGGCTCTAAGGAAGA--CGTTGAGGCTCGTGTTGCTCAGATTCGCGGCGAAATCGAAAATACCGATTCCGATTACGATCGCGAAAAGCTTCAGG
AGCGTCTTGCAAAGCTTGCTG------GTGGAGTTGCCGTTATTAAGGTTGGCGCTGCTACAGAAGTAGAAGCCAAGGAGCGCAAGCATCGCATTGAAGA
TGCAGTGCGTAACGCTAA--GGCTGCAATCGAAGAGGGCTTGCT--CCCAG-GTGGTGGCGTTGCTCTTGTTCAAGCTGCTGCAAAGGTTG--AGAAGTC
TGCCGAAGTCGCAAATCTTAAGGGCGAAGAAGCTACTGGCGCTGCAATCGTGTT
>Gsp03 JCP7659 G_vaginalisHMPREF1574-1.0_Cont46.1, ATJQ01000044.1:55006-56631 
ATGGCAAAGATTATTGCCTATGAAGAGGATGCCCGCCAGGGTATGCTTGCTGGTCTTGATAAGCTTGCAAATACAGTAAAGGTCACTCTTGGACCAAAGG
GTCGTAACGTAGTTCTAGATAAGTCTTACGGCGCTCCAACAATCACTAATGATGGCGTTTCAATCGCTAAAGAGATTGACCTTGAAGACCCATACGAGCG
TATTGGTGCTGAATTAGTTAAGGAAGTTGCTAAGAAGACTGATGACGTTGCAGGCGATGGAACTACAACCGCTACCGTTTTGGCTCAGTCTTTAGTTCAC
GAAGGCTTAAAGAATGTTGTTGCAGG-AAGCAATCCAATTGCTCTTCGCCGCGGCATTGAAAAAGCTTCCGAAGCAATTGTTAAGGAATTGCTTGCGTCT
GCTAAAGATGTTGAAACAAAGGATCAAATCGCTGCTACTGCTACGATTTCTGCTGCCGACCCAGAAGTTGGCGAAAAGATTGCAGAAGCTCTAGATAAGG
TTGGTCAAGACGGCGTTGTTAC-TGTTGAAGACAACAACAAGTTTGGTCTTGATTTGGACTTTACAGAAGGCATGCGCTTTGATAAGGGTTACATTTCTC
CTTACTTTGTAACTAACGCAGAAGATCAGACTGCTGTTTT-GGAAGATCCATACATTTTGCTCACTTCTGGCAAGGTTTCTAGCCAGCAAGACATTGTTC
ATGTTGCAGAACTTGTTATGAAGTCTGGTAAGCCATTGCTTATTATTGCGGAAGATGTTGATGGCGAAGCTTTGC--CAACTCTTGTTCTTAACAAGATT
CGTGGCACTTTCAACACTGTAGCTGTTAAGGCTCCAGGCTTTGGCGATCGTCGCAAGGCAATGTTGCAAGATATGGCAATTTTGACTGGCGCTCAGGTTG
TTTCTGACGACCTTGGCTTAAAGCTTGATTCTATCGATGCATCTGTGTTTGGTCATGCATCTAAGGTGATTGTTTCTAAGGATGAAACAACTATTGTTTC
TGGTGCTGGCTCTAAGGAAGA--CGTTGAGGCTCGTGTTGCTCAGATTCGCGGCGAAATCGAAAATACCGATTCCGATTACGATCGCGAAAAGCTTCAGG
AGCGTCTTGCAAAGCTTGCTG------GTGGAGTTGCCGTTATTAAGGTTGGCGCTGCTACAGAAGTAGAAGCCAAGGAGCGCAAGCATCGCATTGAAGA
TGCAGTGCGTAACGCTAA--GGCTGCAATCGAAGAGGGCTTGCT--CCCAG-GTGGTGGCGTTGCTCTTGTTCAAGCTGCTGCAAAGGTTG--AGAAGTC
TGCCGAAGTCGCAAATCTTAAGGGCGAAGAAGCTACTGGCGCTGCAATCGTGTT
>Gsp03 JCP8017A G_vaginalisHMPREF1577-1.0_Cont34.1, ATJN01000029.1:42132-43757 
ATGGCAAAGATTATTGCCTATGAAGAGGATGCCCGCCAGGGTATGCTTGCTGGTCTTGATAAGCTTGCAAATACAGTAAAGGTCACTCTTGGACCAAAGG
GTCGTAACGTAGTTCTAGATAAGTCTTACGGCGCTCCAACAATCACTAATGATGGCGTTTCAATCGCTAAAGAGATTGACCTTGAAGACCCATACGAGCG
TATTGGTGCTGAATTAGTTAAGGAAGTTGCTAAGAAGACTGATGACGTTGCAGGCGATGGAACTACAACCGCTACCGTTTTGGCTCAGTCTTTAGTTCAC
GAAGGCTTAAAGAATGTTGTTGCAGG-AAGCAATCCAATTGCTCTTCGCCGCGGCATTGAAAAAGCTTCCGAAGCAATTGTTAAGGAATTGCTTGCGTCT
GCTAAAGATGTTGAAACAAAGGATCAAATCGCTGCTACTGCTACGATTTCTGCTGCCGACCCAGAAGTTGGCGAAAAGATTGCAGAAGCTCTAGATAAGG
TTGGTCAAGACGGCGTTGTTAC-TGTTGAAGACAACAACAAGTTTGGTCTTGATTTGGACTTTACAGAAGGCATGCGCTTTGATAAGGGTTACATTTCTC
CTTACTTTGTAACTAACGCAGAAGATCAGACTGCTGTTTT-GGAAGATCCATACATTTTGCTCACTTCTGGCAAGGTTTCTAGCCAGCAAGACATTGTTC
ATGTTGCAGAACTTGTTATGAAGTCTGGTAAGCCATTGCTTATTATTGCGGAAGATGTTGATGGCGAAGCTTTGC--CAACTCTTGTTCTTAACAAGATT
CGTGGCACTTTCAACACTGTAGCTGTTAAGGCTCCAGGCTTTGGCGATCGTCGCAAGGCAATGTTGCAAGATATGGCAATTTTGACTGGCGCTCAGGTTG
TTTCTGACGACCTTGGCTTAAAGCTTGATTCTATCGATGCATCTGTGTTTGGTCATGCATCTAAGGTGATTGTTTCTAAGGATGAAACAACTATTGTTTC
TGGTGCTGGCTCTAAGGAAGA--CGTTGAGGCTCGTGTTGCTCAGATTCGCGGCGAAATCGAAAATACCGATTCCGATTACGATCGCGAAAAGCTTCAGG
AGCGTCTTGCAAAGCTTGCTG------GTGGAGTTGCCGTTATTAAGGTTGGCGCTGCTACAGAAGTAGAAGCCAAGGAGCGCAAGCATCGCATTGAAGA
TGCAGTGCGTAACGCTAA--GGCTGCAATCGAAGAGGGCTTGCT--CCCAG-GTGGTGGCGTTGCTCTTGTTCAAGCTGCTGCAAAGGTTG--AGAAGTC
TGCCGAAGTCGCAAATCTTAAGGGCGAAGAAGCTACTGGCGCTGCAATCGTGTT
>Gsp03 JCP8017B G_vaginalisHMPREF1578-1.0_Cont19.1, ATJM01000013.1:129809-131434 
ATGGCAAAGATTATTGCCTATGAAGAGGATGCCCGCCAGGGTATGCTTGCTGGTCTTGATAAGCTTGCAAATACAGTAAAGGTCACTCTTGGACCAAAGG
GTCGTAACGTAGTTCTAGATAAGTCTTACGGCGCTCCAACAATCACTAATGATGGCGTTTCAATCGCTAAAGAGATTGACCTTGAAGACCCATACGAGCG
TATTGGTGCTGAATTAGTTAAGGAAGTTGCTAAGAAGACTGATGACGTTGCAGGCGATGGAACTACAACCGCTACCGTTTTGGCTCAGTCTTTAGTTCAC
GAAGGCTTAAAGAATGTTGTTGCAGG-AAGCAATCCAATTGCTCTTCGCCGCGGCATTGAAAAAGCTTCCGAAGCAATTGTTAAGGAATTGCTTGCGTCT
GCTAAAGATGTTGAAACAAAGGATCAAATCGCTGCTACTGCTACGATTTCTGCTGCCGACCCAGAAGTTGGCGAAAAGATTGCAGAAGCTCTAGATAAGG
TTGGTCAAGACGGCGTTGTTAC-TGTTGAAGACAACAACAAGTTTGGTCTTGATTTGGACTTTACAGAAGGCATGCGCTTTGATAAGGGTTACATTTCTC
CTTACTTTGTAACTAACGCAGAAGATCAGACTGCTGTTTT-GGAAGATCCATACATTTTGCTCACTTCTGGCAAGGTTTCTAGCCAGCAAGACATTGTTC
ATGTTGCAGAACTTGTTATGAAGTCTGGTAAGCCATTGCTTATTATTGCGGAAGATGTTGATGGCGAAGCTTTGC--CAACTCTTGTTCTTAACAAGATT
CGTGGCACTTTCAACACTGTAGCTGTTAAGGCTCCAGGCTTTGGCGATCGTCGCAAGGCAATGTTGCAAGATATGGCAATTTTGACTGGCGCTCAGGTTG
TTTCTGACGACCTTGGCTTAAAGCTTGATTCTATCGATGCATCTGTGTTTGGTCATGCATCTAAGGTGATTGTTTCTAAGGATGAAACAACTATTGTTTC
TGGTGCTGGCTCTAAGGAAGA--CGTTGAGGCTCGTGTTGCTCAGATTCGCGGCGAAATCGAAAATACCGATTCCGATTACGATCGCGAAAAGCTTCAGG
AGCGTCTTGCAAAGCTTGCTG------GTGGAGTTGCCGTTATTAAGGTTGGCGCTGCTACAGAAGTAGAAGCCAAGGAGCGCAAGCATCGCATTGAAGA
TGCAGTGCGTAACGCTAA--GGCTGCAATCGAAGAGGGCTTGCT--CCCAG-GTGGTGGCGTTGCTCTTGTTCAAGCTGCTGCAAAGGTTG--AGAAGTC
TGCCGAAGTCGCAAATCTTAAGGGCGAAGAAGCTACTGGCGCTGCAATCGTGTT
>G.piotii JCP8066 G_vaginalisHMPREF1579-1.0_Cont76.2, ATJL01000066.1:6083-7708 
ATGGCAAAGATTATTGCCTATGAAGAGGATGCCCGCCAGGGTATGCTTGCTGGTCTTGATAAGCTTGCAAATACAGTAAAGGTCACTCTTGGACCAAAGG
GTCGTAACGTAGTTCTAGATAAGTCTTACGGCGCTCCAACAATCACCAATGATGGCGTTTCAATCGCTAAAGAGATTGATCTTGAAGATCCATACGAGCG
CATTGGTGCTGAGTTAGTTAAGGAAGTTGCTAAGAAGACTGATGACGTTGCAGGCGACGGCACTACAACCGCTACCGTTTTGGCTCAGTCTTTGGTGCAC
GAAGGCTTAAAGAATGTTGTTGCAGG-AAGCAATCCAATTGCTCTTCGCCGCGGCATTGAAAAAGCTTCCGAAGCAATTGTTAAGGAATTGCTCGCATCT
GCTAAAGACGTTGAAACGAAGGATCAAATCGCCGCTACTGCTACGATTTCTGCTGCCGACCCAGAAGTTGGCGAAAAGATTGCTGAGGCTCTAGATAAGG
TTGGCCAAGATGGCGTTGTTAC-TGTTGAAGACAACAACAAGTTTGGTCTTGATTTGGACTTTACAGAAGGTATGCGCTTCGATAAGGGTTACATTTCTC
CTTACTTTGTAACTAACGCAGAAGATCAGACTGCTGTTTT-GGAAGACCCATACATCTTGCTCACTTCTGGCAAGGTTTCTAGCCAGCAAGACATTGTTC
ATGTTGCAGAACTTGTTATGAAGTCTGGTAAGCCATTGCTTATTATTGCAGAAGACGTTGATGGCGAAGCTTTGC--CAACTCTTGTTCTTAACAAGATT
CGTGGCACTTTCAACACTGTAGCTGTTAAGGCTCCAGGCTTTGGTGATCGTCGTAAGGCAATGCTTCAAGATATGGCAATTTTGACTGGCGCTCAGGTTG
TTTCTGACGACCTTGGCTTAAAGCTCGATTCTATTGATGCATCTGTGTTTGGTCACGCATCTAAGGTGATTGTTTCTAAGGATGAAACAACTATTGTTTC
TGGTGCTGGTTCTAAGGAAGA--TGTTGAGGCTCGTGTTGCTCAAATTCGCGCAGAGATTGAGAACACTGATTCCGATTACGATCGCGAAAAGCTTCAGG
AGCGTCTTGCAAAGCTTGCTG------GCGGCGTTGCTGTTATTAAGGTTGGTGCTGCTACAGAAGTAGAAGCCAAGGAGCGCAAGCATCGCATTGAAGA
CGCAGTGCGTAATGCTAA--AGCTGCAATTGAAGAGGGCTTGCT--CCCAG-GTGGTGGCGTTGCTCTTGTTCAAGCTGCTGCAAAGGTTG--AGAAGTC
TCAAGAAATCGCAAATCTTAAGGGCGAAGAAGCTACTGGCGCTGCAATCGTGTT
>Gsp03 00703Bmash ctg00007, ADET01000005.1:144111-145736 
ATGGCAAAGATTATTGCCTATGAAGAGGATGCCCGCCAGGGTATGCTTGCTGGTCTTGATAAGCTTGCAAATACAGTAAAGGTCACTCTTGGACCAAAGG
GTCGTAACGTAGTTCTAGATAAGTCTTACGGCGCTCCAACAATCACTAATGATGGCGTTTCAATCGCTAAAGAGATTGACCTTGAAGACCCATACGAGCG
TATTGGTGCTGAATTAGTTAAGGAAGTTGCTAAGAAGACTGATGACGTTGCAGGCGACGGCACTACAACCGCTACCGTTTTAGCTCAGTCTTTGGTGCAC
GAAGGCTTAAAGAACGTTGTTGCAGG-AAGCAATCCAATTGCTCTTCGCCGCGGCATCGAAAAGGCTGCTGAAGCAATCGTCAAGGAATTGCTTGCTTCT
GCAAAGGATGTTGAGACCAAGGAACAGATTGCTGCTACTGCTACGATTTCTGCTGCCGACCCAGAAGTTGGCGAAAAGATTGCAGAAGCTCTAGATAAGG
TTGGTCAAGACGGCGTTGTTAC-TGTTGAAGACAACAACAAGTTTGGTCTTGATTTGGACTTTACAGAAGGCATGCGCTTTGATAAGGGTTACATTTCTC
CTTACTTTGTAACTAACGCAGAAGATCAGACTGCTGTTTT-GGAAGATCCATACATTTTGCTCACTTCTGGCAAGGTTTCTAGCCAGCAAGACATTGTTC
ATGTTGCAGAACTTGTTATGAAGTCTGGTAAGCCATTGCTTATTATTGCGGAAGATGTTGATGGCGAAGCTTTGC--CAACTCTTGTTCTTAACAAGATT
CGTGGCACTTTCAACACTGTAGCTGTTAAGGCTCCAGGCTTTGGCGATCGTCGCAAGGCAATGTTGCAAGATATGGCAATTTTGACTGGCGCTCAGGTTG
TTTCTGACGACCTTGGCTTAAAGCTTGATTCTATCGATGCATCTGTGTTTGGTCATGCATCTAAGGTGATTGTTTCTAAGGATGAAACAACTATTGTTTC
TGGTGCTGGCTCTAAGGAAGA--CGTTGAGGCTCGTGTTGCTCAGATTCGCGGCGAAATCGAAAATACCGATTCCGATTACGATCGCGAAAAGCTTCAGG
AGCGTCTTGCAAAGCTTGCTG------GTGGAGTTGCCGTTATTAAGGTTGGCGCTGCTACAGAAGTAGAAGCCAAGGAGCGCAAGCATCGCATTGAAGA
TGCAGTGCGTAACGCTAA--GGCTGCAATCGAAGAGGGCTTGCT--CCCAG-GTGGTGGCGTTGCTCTTGTTCAAGCTGCTGCAAAGGTTG--AGAAGTC
TGCCGAAGTCGCAAATCTTAAGGGCGAAGAAGCTACTGGCGCTGCAATCGTGTT
>Gsp03* N101 2528314064, LGOZ01000002.1:495737-497362 
ATGGCAAAGATTATTGCCTATGAAGAGGATGCCCGCCAGGGTATGCTTGCTGGTCTTGATAAGCTTGCAAATACAGTAAAGGTCACTCTTGGACCAAAGG
GTCGTAACGTAGTTCTAGATAAGTCTTACGGCGCTCCAACAATCACTAATGATGGCGTTTCAATCGCTAAAGAGATTGACCTTGAAGACCCATACGAGCG
TATTGGTGCTGAATTAGTTAAGGAAGTTGCTAAGAAGACTGATGACGTTGCAGGCGATGGAACTACAACCGCTACCGTTTTGGCTCAGTCTTTAGTTCAC
GAAGGCTTAAAGAATGTTGTTGCAGG-AAGCAATCCAATTGCTCTTCGCCGCGGCATTGAAAAAGCTTCCGAAGCAATTGTTAAGGAATTGCTTGCGTCT
GCTAAAGATGTTGAAACAAAGGATCAAATCGCTGCTACTGCTACGATTTCTGCTGCCGACCCAGAAGTTGGCGAAAAGATTGCAGAAGCTCTAGATAAGG
TTGGTCAAGACGGCGTTGTTAC-TGTTGAAGACAACAACAAGTTTGGTCTTGATTTGGACTTTACAGAAGGCATGCGCTTTGATAAGGGTTACATTTCTC
CTTACTTTGTAACTAACGCAGAAGATCAGACTGCTGTTTT-GGAAGATCCATACATTTTGCTCACTTCTGGCAAGGTTTCTAGCCAGCAAGACATTGTTC
ATGTTGCAGAACTTGTTATGAAGTCTGGTAAGCCATTGCTTATTATTGCGGAAGATGTTGATGGCGAAGCTTTGC--CAACTCTTGTTCTTAACAAGATT
CGTGGCACTTTCAACACTGTAGCTGTTAAGGCTCCAGGCTTTGGCGATCGTCGCAAGGCAATGTTGCAAGATATGGCAATTTTGACTGGCGCTCAGGTTG
TTTCTGACGACCTTGGCTTAAAGCTTGATTCTATCGATGCATCTGTGTTTGGTCATGCATCTAAGGTGATTGTTTCTAAGGACGAAACAACTATCGTTTC
TGGTGCTGGCTCTAAGGAAGA--CGTTGAGGCTCGTGTTGCTCAGATTCGCGGCGAAATCGAAAATACCGATTCCGATTACGATCGCGAAAAGCTTCAGG
AGCGTCTTGCAAAGCTTGCTG------GTGGAGTTGCCGTTATTAAGGTTGGCGCTGCTACAGAAGTAGAAGCCAAGGAGCGCAAGCATCGCATTGAAGA
TGCAGTGCGTAACGCTAA--GGCTGCAATCGAAGAGGGCTTGCT--CCCAG-GTGGTGGCGTTGCTCTTGTTCAAGCTGCTGCAAAGGTTG--AGAAGTC
TGCCGAAGCCGCAAATCTTAAGGGCGAAGAAGCTACTGGCGCTGCAATCGTGTT
>Gsp03* N153 2528313967, LGOY01000001.1:495789-497414 
ATGGCAAAGATTATTGCCTATGAAGAGGATGCCCGCCAGGGTATGCTTGCTGGTCTTGATAAGCTTGCAAATACAGTAAAGGTCACTCTTGGACCAAAGG
GTCGTAACGTAGTTCTAGATAAGTCTTACGGCGCTCCAACAATCACTAATGATGGCGTTTCAATCGCTAAAGAGATTGACCTTGAAGACCCATACGAGCG
TATTGGTGCTGAATTAGTTAAGGAAGTTGCTAAGAAGACTGATGACGTTGCAGGCGATGGAACTACAACCGCTACCGTTTTGGCTCAGTCTTTAGTTCAC
GAAGGCTTAAAGAATGTTGTTGCAGG-AAGCAATCCAATTGCTCTTCGCCGCGGCATTGAAAAAGCTTCCGAAGCAATTGTTAAGGAATTGCTTGCGTCT
GCTAAAGATGTTGAAACAAAGGATCAAATCGCTGCTACTGCTACGATTTCTGCTGCCGACCCAGAAGTTGGCGAAAAGATTGCAGAAGCTCTAGATAAGG
TTGGTCAAGACGGCGTTGTTAC-TGTTGAAGACAACAACAAGTTTGGTCTTGATTTGGACTTTACAGAAGGCATGCGCTTTGATAAGGGTTACATTTCTC
CTTACTTTGTAACTAACGCAGAAGATCAGACTGCTGTTTT-GGAAGATCCATACATTTTGCTCACTTCTGGCAAGGTTTCTAGCCAGCAAGACATTGTTC
ATGTTGCAGAACTTGTTATGAAGTCTGGTAAGCCATTGCTTATTATTGCGGAAGATGTTGATGGCGAAGCTTTGC--CAACTCTTGTTCTTAACAAGATT
CGTGGCACTTTCAACACTGTAGCTGTTAAGGCTCCAGGCTTTGGCGATCGTCGCAAGGCAATGTTGCAAGATATGGCAATTTTGACTGGCGCTCAGGTTG
TTTCTGACGACCTTGGCTTAAAGCTTGATTCTATCGATGCATCTGTGTTTGGTCATGCATCTAAGGTGATTGTTTCTAAGGACGAAACAACTATCGTTTC
TGGTGCTGGCTCTAAGGAAGA--CGTTGAGGCTCGTGTTGCTCAGATTCGCGGCGAAATCGAAAATACCGATTCCGATTACGATCGCGAAAAGCTTCAGG
AGCGTCTTGCAAAGCTTGCTG------GTGGAGTTGCCGTTATTAAGGTTGGCGCTGCTACAGAAGTAGAAGCCAAGGAGCGCAAGCATCGCATTGAAGA
TGCAGTGCGTAACGCTAA--GGCTGCAATCGAAGAGGGCTTGCT--CCCAG-GTGGTGGCGTTGCTCTTGTTCAAGCTGCTGCAAAGGTTG--AGAAGTC
TGCCGAAGCCGCAAATCTTAAGGGCGAAGAAGCTACTGGCGCTGCAATCGTGTT
>Gsp03 00703C2mash ctg00020, ADEU01000016.1:195581-197206 
ATGGCAAAGATTATTGCCTATGAAGAGGATGCCCGCCAGGGTATGCTTGCTGGTCTTGATAAGCTTGCAAATACAGTAAAGGTCACTCTTGGACCAAAGG
GTCGTAACGTAGTTCTAGATAAGTCTTACGGCGCTCCAACAATCACTAATGATGGCGTTTCAATCGCTAAAGAGATTGACCTTGAAGACCCATACGAGCG
TATTGGTGCTGAATTAGTTAAGGAAGTTGCTAAGAAGACTGATGACGTTGCAGGCGATGGAACTACAACCGCTACCGTTTTGGCTCAGTCTTTAGTTCAC
GAAGGCTTAAAGAATGTTGTTGCAGG-AAGCAATCCAATTGCTCTTCGCCGCGGCATTGAAAAAGCTTCCGAAGCAATTGTTAAGGAATTGCTTGCGTCT
GCTAAAGATGTTGAAACAAAGGATCAAATCGCTGCTACTGCTACGATTTCTGCTGCCGACCCAGAAGTTGGCGAAAAGATTGCAGAAGCTCTAGATAAGG
TTGGTCAAGACGGCGTTGTTAC-TGTTGAAGACAACAACAAGTTTGGTCTTGATTTGGACTTTACAGAAGGCATGCGCTTTGATAAGGGTTACATTTCTC
CTTACTTTGTAACTAACGCAGAAGATCAGACTGCTGTTTT-GGAAGATCCATACATTTTGCTCACTTCTGGCAAGGTTTCTAGCCAGCAAGACATTGTTC
ATGTTGCAGAACTTGTTATGAAGTCTGGTAAGCCATTGCTTATTATTGCGGAAGATGTTGATGGCGAAGCTTTGC--CAACTCTTGTTCTTAACAAGATT
CGTGGCACTTTCAACACTGTAGCTGTTAAGGCTCCAGGCTTTGGCGATCGTCGCAAGGCAATGTTGCAAGATATGGCAATTTTGACTGGCGCTCAGGTTG
TTTCTGACGACCTTGGCTTAAAGCTTGATTCTATCGATGCATCTGTGTTTGGTCATGCATCTAAGGTGATTGTTTCTAAGGACGAAACAACTATCGTTTC
TGGTGCTGGCTCTAAGGAAGA--CGTTGAGGCTCGTGTTGCTCAGATTCGCGGCGAAATCGAAAATACCGATTCTGATTACGATCGCGAAAAGCTTCAGG
AGCGTCTTGCAAAGCTTGCTG------GTGGAGTTGCCGTTATTAAGGTTGGCGCTGCTACAGAAGTAGAAGCCAAGGAGCGCAAGCATCGCATTGAAGA
TGCAGTGCGTAACGCTAA--GGCTGCAATCGAAGAGGGCTTGCT--CCCAG-GTGGTGGCGTTGCTCTTGTTCAAGCTGCTGCAAAGGTTG--AGAAGTC
TGCCGAAGTCGCAAATCTTAAGGGCGAAGAAGCTACTGGCGCTGCAATCGTGTT
>G.piotii* GH020 scaffold4, NNRR01000001.1:342088-343589 
----------------------------------------------------------------------------------------------------
------------------------CTTACGGCGCTCCAACAATCACCAATGATGGCGTTTCAATCGCTAAAGAGATTGATCTTGAAGATCCATACGAGCG
CATTGGTGCCGAATTAGTTAAGGAAGTTGCTAAGAAGACTGATGACGTTGCAGGCGACGGCACTACAACCGCTACCGTTTTGGCTCAGTCTTTGGTGCAC
GAAGGCTTAAAGAATGTTGTTGCAGG-AAGCAATCCAATTGCTCTTCGCCGCGGCATTGAAAAAGCTTCCGAAGCAATTGTTAAGGAATTGCTTGCGTCT
GCTAAAGACGTTGAAACAAAGGATCAAATCGCTGCTACTGCTACGATTTCTGCTGCCGACCCAGAAGTTGGCGAAAAGATTGCAGAAGCTCTAGATAAGG
TTGGCCAGGACGGCGTTGTTAC-TGTTGAAGACAACAACAAGTTTGGTCTTGATTTGGACTTTACAGAAGGCATGCGCTTCGATAAGGGTTACATTTCCC
CTTACTTTGTAACTAACGCAGAAGATCAGACTGCTGTTTT-GGAAGACCCATACATCTTGCTCACTTCTGGCAAGGTTTCTAGCCAGCAAGACATTGTTC
ATGTTGCAGAACTTGTTATGAAGTCTGGTAAGCCATTGCTTATTATTGCGGAAGACGTTGATGGCGAAGCTTTGC--CAACTCTTGTTCTTAACAAGATT
CGTGGCACTTTCAACACTGTAGCTGTTAAGGCTCCAGGCTTTGGTGATCGTCGTAAGGCAATGTTGCAAGATATGGCAATTTTGACTGGCGCTCAGGTTG
TTTCTGACGACCTTGGCTTAAAGCTTGATTCTATCGATGCATCTGTGTTTGGTCACGCATCTAAGGTGATTGTTTCTAAGGATGAAACAACTATCGTTTC
TGGTGCTGGCTCTAAGGAAGA--TGTTGAGGCTCGTGTTGCTCAAATTCGCGGCGAAATTGAGAACACTGATTCCGATTACGATCGCGAAAAGCTTCAGG
AGCGTCTTGCAAAGCTTGCTG------GCGGCGTTGCTGTTATTAAGGTTGGTGCTGCTACAGAAGTAGAAGCCAAGGAGCGCAAGCATCGCATTGAAGA
CGCAGTGCGTAATGCTAA--GGCTGCAATCGAAGAGGGCTTGCT--TCCAG-GTGGTGGCGTTGCTCTTGTTCAAGCTGCTGCAAAGGTTG--AGAAGTC
TCAAGAAATCGCAAATCTTAAGGGCGAAGAAGCTACGGGCGCTGCAATCGTGTT
>Gsp08-10Cpn60_F (Sense) 
----------------------------------------------------------------------------------------------------
----------------------------------------------------------------------------------------------------
----------------------------------------------------------------------------------------------------
----------------------------------------------------------------------------------------------------
----------------------------------------------------------------------------------------------------
----------------------------------------------------------------------------------------------------
----------------------------------------------------------------------------------------------------
----------------------------------------------------------------------------------------------------
----------------------------------------------------------------------------------------------------
----------------------------------------------------------------------------------------------------
----------------------------------------------------------------------------------------------------
-----------------------------------------------------------------------GCTAAGGAGCGTAAGCATCGT--------
----------------------------------------------------------------------------------------------------
------------------------------------------------------
>Gsp08-10Cpn60_R (Antisense) 
----------------------------------------------------------------------------------------------------
----------------------------------------------------------------------------------------------------
----------------------------------------------------------------------------------------------------
----------------------------------------------------------------------------------------------------
----------------------------------------------------------------------------------------------------
----------------------------------------------------------------------------------------------------
----------------------------------------------------------------------------------------------------
----------------------------------------------------------------------------------------------------
----------------------------------------------------------------------------------------------------
----------------------------------------------------------------------------------------------------
----------------------------------------------------------------------------------------------------
----------------------------------------------------------------------------------------------------
----------------------------------------------------------------------------------------------------
---------------------------------AACGGGCGCTGCAATCGTG--
>Gsp08 00703Dmash ctg00012, ADEV01000009.1:160505-162130 
ATGGCAAAGATTATTGCCTATGAAGAGGACGCCCGTCAGGGTATGCTCGCAGGTCTTGACAAGCTTGCTAACACTGTAAAGGTTACGCTTGGACCTAAGG
GTCGCAACGTAGTGCTTGATAAGACTTATGGAGCTCCAACCATTACTAACGATGGTGTTTCCATCGCTAAGGAAATCGATCTTGAAGATCCATATGAGCG
TATTGGCGCCGAGCTTGTTAAAGAAGTTGCTAAGAAGACTGATGACGTTGCAGGCGATGGTACAACAACCGCAACAGTGCTTGCTCAGTCCTTGGTACAC
GAAGGTTTGAAGAACGTTGTTGCAGG-AAGCAACCCAATTGCTCTTCGCCGTGGTATTGAGAAGGCTTCTGAAGCAATTGTTAAAGAACTTCTTGCTTCT
GCTAAGGATGTTGAAACTAAGGATCAGATTGCTGCTACTGCTACTATTTCTGCAGCAGATCCTGAAGTTGGCGAAAAGATTGCTGAAGCTTTGGATAAGG
TTGGTCAGGACGGTGTTGTTAC-CGTTGAAGACAACAACAAGTTTGGTCTTGATTTGGACTTCACTGAAGGTATGCGTTTTGATAAGGGTTATATTTCCC
CTTACTTCGTCACTAATGCAGAAGATCAGACTGCTGTTCT-TGAAGATCCATACATTTTGCTCACTTCTGGCAAGGTTTCCAGCCAGCAGGACATTGTTC
ACATTGCTGAACTCGTTATGAAGTCTGGTAAGCCATTGCTCATTATTGCTGAAGATGTTGATGGCGAAGCATTAC--CAACACTTGTTCTTAACAAGATT
CGTGGCACTTTCAACACTGTTGCTGTTAAGGCTCCAGGCTTTGGCGATCGCCGTAAGGCAATGCTTCAGGATATGGCTATTTTGACTGGTGCTCAGGTTG
TTTCTGACGACCTTGGCTTGAAGCTTGATTCTATCGACGCTTCTGTGTTCGGTCACGCAGCTAAGGTTATTGTTTCTAAGGATGAAACAACTATCGTTTC
TGGCGCTGGATCTAAGGAAGA--TGTTGATGCTCGCGTGGCTCAGATTCGCGCAGAAATCGAGAACACTGATTCCGATTACGATCGCGAAAAGCTTCAGG
AGCGTCTTGCTAAGCTCGCTG------GCGGCGTTGCTGTTATTAAGGTTGGCGCTGCTACTGAAGTTGAAGCTAAGGAGCGTAAGCATCGTATTGAAGA
TGCAGTTCGTAACGCTAA--GGCTGCTATTGAGGAAGGTTTGCT--TCCAG-GCGGTGGCGTAGCTTTGGTTCAGGCTGCTGCAAAGATTG--AAAAGTC
TCAAGCAATCACCGAGCTTAAGGGCGAAGAAGCAACGGGCGCTGCAATCGTGTT
>Gsp08 101 GV101_c00006, AEJD01000006.1:570674-572299 
ATGGCAAAGATTATTGCCTATGAAGAGGACGCCCGTCAGGGTATGCTCGCAGGTCTTGACAAGCTTGCTAACACTGTAAAGGTTACGCTTGGACCTAAGG
GTCGCAACGTAGTGCTTGATAAGACTTATGGAGCTCCAACCATTACTAACGATGGCGTTTCCATCGCTAAGGAAATCGATCTTGAAGATCCATATGAGCG
TATTGGCGCCGAGCTTGTTAAAGAAGTTGCTAAGAAGACTGATGACGTTGCAGGCGATGGTACAACAACCGCAACAGTGCTTGCTCAGTCCTTGGTACAC
GAAGGTTTGAAGAACGTTGTTGCAGG-AAGCAACCCAATTGCTCTTCGCCGTGGTATTGAGAAGGCTTCTGAAGCAATTGTTAAAGAACTTCTTGCTTCT
GCTAAGGATGTTGAAACTAAGGATCAGATTGCTGCTACTGCTACTATTTCTGCAGCAGATCCTGAAGTTGGCGAAAAGATTGCTGAAGCTTTGGATAAGG
TTGGTCAGGACGGTGTTGTTAC-AGTTGAAGATAACAACAAGTTTGGCCTTGATTTGGACTTCACTGAAGGTATGCGTTTTGATAAGGGTTATATTTCCC
CTTACTTCGTCACTAATGCAGAAGATCAGACTGCTGTTCT-TGAAGATCCATACATTTTGCTCACTTCTGGCAAGGTTTCCAGCCAGCAGGACATTGTTC
ACATTGCTGAACTCGTTATGAAGTCTGGTAAGCCATTGCTTATTATTGCTGAAGATGTTGATGGTGAAGCATTGC--CAACTCTTGTTTTGAACAAGATT
CGTGGCACTTTCAACACTGTTGCTGTAAAGGCTCCAGGCTTTGGCGACCGCCGTAAGGCTATGCTCCAGGATATGGCTATTTTGACCGGTGCACAGGTTG
TTTCTGACGACCTTGGCTTGAAGCTCGATTCTATCGACGCTTCTGTGTTTGGTCACGCAGCTAAGGTTATTGTTTCTAAGGATGAAACAACTATCGTTTC
TGGTGCTGGATCTAAGGAAGA--TGTTGATGCTCGCGTGGCTCAGATTCGCGCAGAAATCGAAAACACTGATTCCGATTACGATCGCGAAAAGCTTCAGG
AGCGTCTTGCTAAGCTCGCTG------GCGGCGTTGCTGTTATTAAGGTTGGCGCTGCTACTGAAGTTGAAGCTAAGGAGCGTAAGCATCGTATTGAAGA
TGCAGTTCGTAACGCTAA--GGCTGCTATTGAGGAAGGTTTGCT--TCCAG-GCGGTGGCGTAGCTTTGGTTCAGGCTGCTGCAAAGATTG--AAAAGTC
TCAAGCAATCACCGAGCTTAAGGGCGAAGAAGCAACGGGCGCTGCAATCGTGTT
>Gsp08 UMB1686 .21837_8_73.1, PNGV01000001.1:589892-591517 
ATGGCAAAGATTATTGCCTATGAAGAGGACGCCCGTCAGGGTATGCTCGCAGGTCTTGACAAGCTTGCTAACACTGTAAAGGTTACGCTTGGACCTAAGG
GTCGCAACGTAGTGCTTGATAAGACTTATGGAGCTCCAACCATTACTAACGATGGTGTTTCCATCGCTAAGGAAATCGATCTTGAAGATCCATATGAGCG
TATTGGCGCCGAGCTTGTTAAAGAAGTTGCTAAGAAGACTGATGACGTTGCAGGCGATGGTACAACAACCGCAACAGTGCTTGCTCAGTCCTTGGTACAC
GAAGGTTTGAAGAACGTTGTTGCAGG-AAGCAACCCAATTGCTCTTCGCCGTGGTATTGAGAAGGCTTCTGAAGCAATTGTTAAAGAACTTCTTGCTTCT
GCTAAGGATGTTGAAACTAAGGATCAGATTGCTGCTACTGCTACTATTTCTGCAGCAGATCCTGAAGTTGGCGAAAAGATTGCTGAAGCTTTGGATAAGG
TCGGTCAGGACGGCGTTGTTAC-AGTTGAAGATAACAACAAGTTTGGCCTTGATTTGGACTTCACTGAAGGTATGCGTTTTGATAAGGGCTATATTTCTC
CTTACTTCGTCACTAACGCAGAAGATCAGACTGCTGTTCT-TGAAGATCCATACATTTTGCTCACTTCTGGCAAGGTTTCCAGCCAGCAGGACATTGTTC
ACATTGCTGAACTCGTTATGAAGTCCGGCAAGCCATTGCTTATTATTGCTGAAGATGTTGATGGTGAAGCATTGC--CAACTCTTGTTTTGAACAAGATT
CGCGGCACTTTCAACACTGTTGCTGTAAAGGCTCCAGGCTTTGGTGATCGCCGTAAGGCTATGCTCCAGGATATGGCTATTTTGACCGGTGCACAGGTTG
TTTCTGACGACCTTGGCTTAAAGCTCGATTCTATCGACGCTTCTGTGTTTGGTCACGCAGCTAAGGTTATTGTTTCTAAGGATGAAACAACTATCGTTTC
TGGTGCTGGATCTAAGGAAGA--TGTTGATGCTCGCGTGGCTCAGATTCGCGCAGAAATCGAAAACACTGATTCCGATTACGATCGCGAAAAGCTTCAGG
AGCGTCTTGCTAAGCTCGCTG------GCGGCGTTGCTGTTATTAAGGTTGGCGCTGCTACTGAAGTTGAAGCTAAGGAGCGTAAGCATCGTATTGAAGA
TGCAGTTCGTAACGCTAA--GGCTGCTATTGAGGAAGGTTTGCT--TCCAG-GCGGTGGCGTAGCTTTGGTTCAGGCTGCTGCAAAGATTG--AAAAGTC
TCAAGCAATCACCGAGCTTAAGGGTGAAGAAGCAACGGGCGCTGCAATCGTGTT
>Gsp10 1500E ctg00010, ADES01000009.1:13807-15432 
ATGGCAAAGATTATTGCCTATGAAGAGGACGCCCGTCAGGGTATGCTCGCAGGTCTTGACAAGCTTGCTAACACTGTAAAGGTTACGCTTGGACCTAAGG
GTCGCAACGTAGTGCTTGATAAGACTTATGGAGCTCCAACCATTACTAACGATGGTGTTTCCATCGCTAAGGAAATCGATCTTGAAGATCCATATGAGCG
TATTGGCGCCGAGCTTGTTAAAGAAGTTGCTAAGAAGACTGATGACGTTGCAGGCGATGGTACAACAACCGCAACAGTGCTTGCTCAGTCCTTGGTACAC
GAAGGTTTGAAGAACGTTGTTGCAGG-AAGCAACCCAATTGCTCTTCGCCGTGGTATTGAGAAGGCTTCTGAAGCAATTGTTAAAGAACTTCTTGCTTCT
GCTAAGGATGTTGAAACTAAGGATCAGATTGCTGCTACTGCTACTATTTCTGCAGCAGATCCTGAAGTTGGCGAAAAGATTGCTGAAGCTTTGGATAAGG
TCGGTCAGGACGGCGTTGTTAC-AGTTGAAGATAACAACAAGTTTGGCCTTGATTTGGACTTCACTGAAGGTATGCGTTTTGATAAGGGCTATATTTCCC
CTTACTTCGTCACTAACGCAGAAGACCAGACTGCTGTTCT-TGAAGATCCATACATTTTGCTCACTTCTGGCAAGGTTTCCAGCCAGCAGGACATTGTTC
ACATTGCTGAACTCGTTATGAAGTCCGGCAAGCCATTGCTTATTATTGCTGAAGATGTTGATGGTGAAGCATTGC--CAACTCTTGTTTTGAACAAGATT
CGTGGCACTTTCAATACTGTTGCTGTAAAGGCTCCAGGCTTTGGCGATCGCCGTAAGGCTATGCTCCAGGATATGGCTATTTTGACTGGTGCACAGGTTG
TTTCCGATGACCTCGGCTTGAAGCTTGATTCTATCGACGCTTCTGTGTTTGGTCACGCAGCTAAGGTTATTGTTTCTAAGGATGAAACAACTATCGTTTC
TGGTGCTGGATCTAAGGAAGA--TGTTGACGCTCGCGTGGCTCAGATTCGCGCAGAAATCGAAAACACTGATTCCGATTACGATCGCGAAAAGCTTCAGG
AGCGTCTTGCCAAGCTCGCTG------GCGGCGTTGCTGTTATTAAGGTTGGCGCTGCTACTGAAGTTGAAGCTAAGGAGCGTAAGCATCGTATTGAAGA
TGCAGTTCGTAACGCTAA--GGCTGCTATTGAGGAAGGTTTGCT--TCCAG-GCGGTGGCGTAGCTTTGGTTCAGGCTGCTGCAAAGATTG--AAAAGTC
TCAAGCAATCACCGAGCTTAAGGGTGAAGAAGCAACGGGCGCTGCAATCGTGTT
>Gsp09 6119V5 ctg00003, ADEW01000003.1:201005-202630 
ATGGCAAAGATTATTGCCTATGAAGAGGACGCCCGTCAGGGTATGCTCGCAGGTCTTGACAAGCTTGCTAACACTGTAAAGGTTACGCTTGGACCTAAGG
GTCGCAACGTAGTGCTTGATAAGACTTATGGAGCTCCAACCATTACTAACGATGGTGTTTCCATCGCTAAGGAAATCGATCTTGAAGATCCATATGAGCG
TATTGGCGCCGAGCTTGTTAAAGAAGTTGCTAAGAAGACTGATGACGTTGCAGGCGATGGTACAACAACCGCAACAGTGCTTGCTCAGTCCTTGGTACAC
GAAGGTTTGAAGAACGTTGTTGCAGG-AAGCAACCCAATTGCTCTTCGCCGTGGTATTGAGAAGGCTTCTGAAGCAATTGTTAAAGAACTTCTTGCTTCT
GCTAAGGATGTTGAAACTAAGGATCAGATTGCTGCTACTGCTACTATTTCTGCAGCAGATCCTGAAGTTGGCGAAAAGATTGCTGAAGCTTTGGATAAGG
TCGGTCAGGATGGCGTTGTTAC-AGTTGAAGATAACAACAAGTTTGGCCTTGATTTGGACTTCACTGAAGGTATGCGTTTTGATAAGGGCTATATTTCCC
CTTACTTCGTCACTAACGCAGAAGACCAGACTGCTGTTCT-TGAAGATCCATACATTTTGCTCACTTCTGGCAAGGTTTCCAGCCAGCAAGACATTGTTC
ACATTGCTGAACTCGTTATGAAGTCCGGCAAGCCATTGCTTATTATTGCTGAAGATGTTGATGGTGAAGCATTGC--CAACTCTTGTTTTGAACAAGATT
CGTGGCACTTTCAACACTGTTGCTGTAAAGGCTCCAGGCTTTGGCGATCGCCGTAAGGCTATGCTCCAGGATATGGCTATTTTGACTGGTGCACAGGTTG
TTTCCGATGACCTCGGCTTGAAGCTTGATTCTATCGACGCTTCTGTGTTTGGTCACGCAGCTAAGGTTATTGTTTCTAAGGATGAAACAACTATCGTTTC
TGGTGCTGGATCTAAGGAAGA--TGTTGATGCTCGCGTGGCTCAGATTCGCGCAGAAATCGAAAACACTGATTCCGATTACGATCGCGAAAAGCTTCAGG
AGCGTCTTGCCAAGCTCGCTG------GCGGCGTTGCTGTTATTAAGGTTGGTGCTGCTACTGAAGTTGAAGCTAAGGAGCGTAAGCATCGTATTGAAGA
TGCAGTTCGTAACGCTAA--GGCTGCTATTGAGGAAGGTTTGCT--TCCAG-GCGGTGGCGTAGCTTTGGTTCAGGCTGCTGCAAAGATTG--AAAAGTC
TCAAGCAATCACCGAGCTTAAGGGTGAAGAAGCAACGGGCGCTGCAATCGTGTT
>Gsp09* N160 scaffold1, LSLH01000001.1:368803-370428 
ATGGCAAAGATTATTGCCTATGAAGAGGACGCCCGTCAGGGTATGCTCGCAGGTCTTGACAAGCTTGCTAACACTGTAAAGGTTACGCTTGGACCTAAGG
GTCGCAACGTAGTGCTTGATAAGACTTATGGAGCTCCAACCATTACTAACGATGGTGTTTCCATCGCTAAGGAAATCGATCTTGAAGATCCATATGAGCG
TATTGGCGCCGAGCTTGTTAAAGAAGTTGCTAAGAAGACTGATGACGTTGCAGGCGATGGTACAACAACCGCAACAGTGCTTGCTCAGTCCTTGGTACAC
GAAGGTTTGAAGAACGTTGTTGCAGG-AAGCAACCCAATTGCTCTTCGCCGTGGTATTGAGAAGGCTTCTGAAGCAATTGTTAAAGAACTTCTTGCTTCT
GCTAAGGATGTTGAAACTAAGGATCAGATTGCTGCTACTGCTACTATTTCTGCAGCAGATCCTGAAGTTGGCGAAAAGATTGCTGAAGCTTTGGATAAGG
TCGGTCAGGACGGCGTTGTTAC-AGTTGAAGATAACAACAAGTTTGGCCTTGATTTGGACTTCACTGAAGGTATGCGTTTTGATAAGGGCTATATTTCCC
CTTACTTCGTCACTAACGCAGAAGACCAGACTGCTGTTCT-TGAAGATCCATATATTTTGCTCACTTCTGGCAAGGTTTCCAGCCAGCAGGACATTGTTC
ACATTGCTGAACTCGTTATGAAGTCCGGCAAGCCATTGCTTATTATTGCTGAAGATGTTGATGGTGAAGCATTGC--CAACTCTTGTTTTGAACAAGATT
CGTGGCACTTTCAACACTGTTGCTGTAAAGGCTCCAGGCTTTGGCGATCGCCGTAAGGCTATGCTCCAGGATATGGCTATTTTGACTGGCGCACAGGTTG
TTTCCGATGACCTCGGCTTGAAGCTTGATTCTATCGACGCTTCTGTGTTTGGTCACGCAGCTAAGGTTATTGTTTCTAAGGATGAAACAACTATCGTTTC
TGGTGCTGGATCTAAGGAAGA--TGTTGACGCTCGCGTGGCTCAGATTCGCGCAGAAATCGAAAACACTGATTCCGATTACGATCGCGAAAAGCTTCAGG
AGCGTCTTGCTAAGCTCGCTG------GCGGCGTTGCTGTTATTAAGGTTGGCGCTGCTACTGAAGTTGAAGCTAAGGAGCGTAAGCATCGTATTGAAGA
TGCAGTTCGTAACGCTAA--GGCTGCTATTGAAGAAGGCTTGCT--TCCAG-GCGGTGGCGTAGCTTTGGTTCAGGCTGCTGCAAAGATTG--AAAAGTC
TCAGGCAATCACCGAGCTTAAGGGTGAAGAAGCAACGGGCGCTGCAATCGTGTT
>Gswi.GleoCpn60_F (Sense) 
----------------------------------------------------------------------------------------------------
----------------------------------------------------------------------------------------------------
----------------------------------------------------------------------------------------------------
-----------------------------------------------------------------------------------------------CTTCT
GCAAAGGATGTTGAGACC----------------------------------------------------------------------------------
----------------------------------------------------------------------------------------------------
----------------------------------------------------------------------------------------------------
----------------------------------------------------------------------------------------------------
----------------------------------------------------------------------------------------------------
----------------------------------------------------------------------------------------------------
----------------------------------------------------------------------------------------------------
----------------------------------------------------------------------------------------------------
----------------------------------------------------------------------------------------------------
------------------------------------------------------
>Gsp07.Gswi.GleoCpn60_R (Antisense) 
----------------------------------------------------------------------------------------------------
----------------------------------------------------------------------------------------------------
----------------------------------------------------------------------------------------------------
----------------------------------------------------------------------------------------------------
----------------------------------------------------------------------------------------------------
----------------------------------------------------------------------------------------------------
--------------------------------------------------------------------------------------------TATCGTCC
ACATCGCTGARCTTG-------------------------------------------------------------------------------------
----------------------------------------------------------------------------------------------------
----------------------------------------------------------------------------------------------------
----------------------------------------------------------------------------------------------------
----------------------------------------------------------------------------------------------------
----------------------------------------------------------------------------------------------------
------------------------------------------------------
>G.swidsinskii UMB1642 .21837_8_65.1, PNGW01000001.1:264187-265812 
ATGGCAAAGATTATTGCCTACCAGGAAGACGCCCGCCAGGGTATGCTCGCCGGTTTGGATAAGCTTGCAGACACTGTTAAAGTTACACTTGGTCCAAAGG
GTCGCAACGTTGTATTAGATAAGACTTACGGTGCACCAACTATCACAAATGATGGCGTTTCTATCGCTAAGGAAATCGATCTTGAAGATCCATACGAGCG
TATTGGCGCCGAACTTGTTAAGGAAGTAGCTAAGAAGACTGATGATGTTGCAGGCGACGGTACTACAACTGCTACTGTTTTGGCACAGTCTTTGGTGCAT
GAAGGTTTGAAGAATGTTGTTGCAGG-AAGCAACCCAATCGCTCTTCGCCGCGGCATCGAAAAGGCTGCTGAAGCAATCGTCAAGGAATTGCTTGCTTCT
GCAAAGGATGTTGAGACCAAGGAACAGATTGCTGCTACTGCTACGATTTCTGCAGCTGATCCTGAAGTTGGCGAAAAGATTGCTGAAGCTTTGGATAAGG
TCGGTCAGGATGGTGTTGTCAC-AGTTGAAGACAACAACAAGTTTGGTCTTGACTTGGACTTCACTGAAGGTATGCGCTTTGATAAGGGCTATATTTCCC
CTTACTTCGTCACTAACGCTGACGATCAAACTGCTGTTCT-TGAAGATCCATACATTTTGCTCACTTCTGGCAAGGTTTCAAGCCAGCAGGATATCGTCC
ACATCGCTGAGCTTGTTATGAAGTCTGGCAAGCCATTGCTTATTATTGCTGAAGATGTTGATGGTGAAGCATTGC--CAACACTTGTTTTGAACAAGATT
CGTGGCACTTTCAACACTGTTGCTGTTAAGGCTCCAGGATTCGGCGATCGTCGTAAGGCTATGCTTCAAGATATGGCTATTTTGACCGGTGCACAGGTTG
TTTCTGACGACCTTGGCTTAAAGCTCGATTCTATCGACGCTTCTGTGTTTGGTCACGCAGCTAAGGTTATTGTTTCTAAGGATGAAACAACTATCGTTTC
TGGTGCTGGATCTAAGGAAGA--TGTTGATGCTCGCGTGGCTCAGATTCGCGCAGAAATCGAGAACACTGATTCCGATTACGATCGCGAAAAGCTTCAGG
AGCGTCTTGCTAAGCTTGCTG------GCGGCGTTGCTGTTATTAAGGTTGGCGCTGCTACTGAAGTTGAAGCTAAGGAGCGTAAGCATCGTATTGAAGA
TGCAGTTCGTAACGCTAA--GGCTGCTATTGAGGAAGGTTTGCT--TCCAG-GCGGTGGCGTAGCTTTGGTTCAGGCTGCTGCAAAGATTG--AAAAGTC
TCAAGCAATCACAGAGCTTAAGGGCGAAGAAGCGACGGGTGCTGCAATCGTGTT
>G.swidsinskii* N72 scaffold1, LSLF01000001.1:863547-865172 
ATGGCAAAGATTATTGCCTACCAGGAAGACGCCCGCCAGGGTATGCTCGCCGGTTTGGATAAGCTTGCAGACACTGTTAAAGTTACACTTGGTCCAAAGG
GTCGCAACGTTGTATTAGATAAGACTTACGGTGCACCAACTATCACAAATGATGGCGTTTCTATCGCTAAGGAAATCGATCTTGAAGATCCATACGAGCG
TATTGGCGCCGAACTTGTTAAGGAAGTAGCTAAGAAGACTGATGATGTTGCAGGCGACGGTACTACAACTGCTACTGTTTTGGCACAGTCTTTGGTGCAT
GAAGGTTTGAAGAATGTTGTTGCAGG-AAGCAACCCAATCGCTCTTCGCCGCGGCATCGAAAAGGCTGCTGAAGCAATCGTCAAGGAATTGCTTGCTTCT
GCAAAGGATGTTGAGACCAAGGAACAGATTGCTGCTACTGCTACGATTTCTGCAGCTGATCCTGAAGTTGGCGAAAAGATTGCTGAAGCTTTGGATAAGG
TCGGTCAGGATGGTGTTGTCAC-AGTTGAAGACAACAACAAGTTTGGTCTTGACTTGGACTTCACTGAAGGTATGCGCTTTGATAAGGGCTATATTTCCC
CTTACTTCGTCACTAACGCTGACGATCAAACTGCTGTTCT-TGAAGATCCATACATTTTGCTCACTTCTGGCAAGGTTTCAAGCCAGCAGGATATCGTCC
ACATCGCTGAGCTTGTTATGAAGTCTGGCAAGCCATTGCTTATTATTGCTGAAGATGTTGATGGTGAAGCATTGC--CAACACTTGTTTTGAACAAGATT
CGTGGCACTTTCAACACTGTTGCTGTTAAGGCTCCAGGATTCGGCGATCGTCGTAAGGCTATGCTTCAAGATATGGCTATTTTGACCGGTGCACAGGTTG
TTTCTGACGACCTTGGCTTAAAGCTCGATTCTATCGACGCTTCTGTGTTTGGTCACGCAGCTAAGGTTATTGTTTCTAAGGATGAAACAACTATCGTTTC
TGGTGCTGGATCTAAGGAAGA--TGTTGATGCTCGCGTGGCTCAGATTCGCGCAGAAATCGAGAACACTGATTCCGATTACGATCGCGAAAAGCTTCAGG
AGCGTCTTGCTAAGCTTGCTG------GCGGCGTTGCTGTTATTAAGGTTGGCGCTGCTACTGAAGTTGAAGCTAAGGAGCGTAAGCATCGTATTGAAGA
TGCAGTTCGTAACGCTAA--GGCTGCTATTGAGGAAGGTTTGCT--TCCAG-GCGGTGGCGTAGCTTTGGTTCAGGCTGCTGCAAAGATTG--AAAAGTC
TCAAGCAATCACAGAGCTTAAGGGCGAAGAAGCGACGGGTGCTGCAATCGTGTT
>G.swidsinskii 5-1 51.contig00102, ADAN01000094.1:164242-165867 
ATGGCAAAGATTATTGCCTACCAGGAAGACGCCCGCCAGGGTATGCTCGCCGGTTTGGATAAGCTTGCAGACACTGTTAAAGTTACACTTGGTCCAAAGG
GTCGCAACGTTGTATTAGATAAGACTTACGGTGCACCAACTATCACAAATGATGGCGTTTCTATCGCTAAGGAAATCGATCTTGAAGATCCATACGAGCG
TATTGGCGCCGAACTTGTTAAGGAAGTAGCTAAGAAGACTGATGATGTTGCAGGCGACGGTACTACAACTGCTACTGTTTTGGCACAGTCTTTGGTGCAT
GAAGGTTTGAAGAATGTTGTTGCAGG-AAGCAACCCAATCGCTCTTCGCCGCGGCATCGAAAAGGCTGCTGAAGCAATCGTCAAGGAATTGCTTGCTTCT
GCAAAGGATGTTGAGACCAAGGAACAGATTGCTGCTACTGCTACGATTTCTGCAGCTGATCCTGAAGTTGGCGAAAAGATTGCTGAAGCTTTGGATAAGG
TCGGTCAGGATGGTGTTGTCAC-AGTTGAAGACAACAACAAGTTTGGTCTTGACTTGGACTTCACTGAAGGTATGCGCTTTGATAAGGGCTATATTTCCC
CTTACTTCGTCACTAACGCTGACGATCAAACTGCTGTTCT-TGAAGATCCATACATTTTGCTCACTTCTGGCAAGGTTTCAAGCCAGCAGGATATCGTCC
ACATCGCTGAGCTTGTTATGAAGTCTGGCAAGCCATTGCTTATTATTGCTGAAGATGTTGATGGTGAAGCATTGC--CAACACTTGTTTTGAACAAGATT
CGTGGCACTTTCAACACTGTTGCTGTTAAGGCTCCAGGATTCGGCGATCGTCGTAAGGCTATGCTTCAAGATATGGCTATTTTGACCGGTGCACAGGTTG
TTTCTGACGACCTTGGCTTAAAGCTCGATTCTATCGACGCTTCTGTGTTTGGTCACGCAGCTAAGGTTATTGTTTCTAAGGATGAAACAACTATCGTTTC
TGGTGCTGGATCTAAGGAAGA--TGTTGATGCTCGCGTGGCTCAGATTCGCGCAGAAATCGAGAACACTGATTCCGATTACGATCGCGAAAAGCTTCAGG
AGCGTCTTGCTAAGCTTGCTG------GCGGCGTTGCTGTTATTAAGGTTGGCGCTGCTACTGAAGTTGAAGCTAAGGAGCGTAAGCATCGTATTGAAGA
TGCAGTTCGTAACGCTAA--GGCTGCTATTGAGGAAGGTTTGCT--TCCAG-GCGGTGGCGTAGCTTTGGTTCAGGCTGCTGCAAAGATTG--AAAAGTC
TCAAGCAATCACAGAGCTTAAGGGCGAAGAAGCGACGGGTGCTGCAATCGTGTT
>G.leopoldii UGent 9.48 NODE_1_length_1374905_cov_492.887051, QJUW01000001.1:803908-805533 
ATGGCAAAGATTATTGCCTATGAAGAGGACGCCCGTCAGGGTATGCTCGCAGGTCTTGATAAGCTTGCAGACACTGTTAAGGTTACACTTGGTCCAAAGG
GTCGAAACGTTGTGCTTGACAAAGCCTACGGCGCTCCAACCATTACTAACGATGGTGTTTCTATTGCTAAGGAAATTGATCTTGAAGATCCATACGAGCG
TATTGGCGCCGAACTTGTTAAAGAAGTAGCTAAGAAGACTGATGACGTTGCAGGCGACGGAACCACAACTGCTACTGTTTTGGCACAGTCTTTGGTGCAT
GAAGGTTTGAAGAACGTTGTTGCAGG-AAGCAACCCAATTGCTCTTCGTCGCGGCATTGAAAAGGCTGCTGAAGCAATCGTTAAGGAATTGCTTGCTTCT
GCAAAGGATGTTGAGACCAAGGAACAGATTGCTGCTACTGCTACGATTTCTGCAGCTGATCCTGAAGTTGGCGAAAAGATCGCTGAAGCTTTGGATAAAG
TCGGTCAGGATGGTGTTGTCAC-AGTTGAAGACAACAACAAGTTTGGTCTTGACTTGGACTTCACTGAAGGTATGCGCTTTGATAAGGGTTATATTTCCC
CTTACTTCGTCACTAACGCTGACGATCAAACTGCTGTTCT-TGAAGATCCATACATTTTGCTCACTTCTGGCAAGGTTTCAAGCCAGCAGGATATCGTCC
ACATCGCTGAGCTTGTTATGAAGTCTGGTAAGCCATTGCTTATTATTGCTGAAGATGTTGATGGTGAAGCATTGC--CAACGCTTGTTTTGAACAAGATT
CGTGGAACTTTCAATACTGTTGCTGTTAAAGCTCCAGGATTCGGCGATCGTCGTAAGGCTATGCTCCAGGATATGGCTATTTTGACCGGTGCACAGGTTG
TGTCCGACGATCTTGGTTTGAAGCTTGATTCAATCGATGCTTCTGTTTTCGGTCATGCAGCTAAGGTGATTGTTTCTAAGGATGAAACAACTATCGTTTC
CGGTGCTGGCTCAAAGGAAGA--TGTTGATGCTCGCGTAGCTCAGATTCGCGCCGAAATTGAGAACACTGATTCTGATTACGATCGCGAAAAGTTGCAAG
AGCGTCTTGCTAAGCTCGCTG------GTGGCGTTGCTGTTATTAAGGTTGGCGCTGCTACTGAAGTCGAAGCTAAGGAACGCAAGCATCGCATTGAAGA
TGCAGTTCGTAATGCTAA--GGCTGCCATTGAGGAAGGTTTGCT--TCCAG-GCGGTGGCGTAGCTTTGGTTCAGGCTGCTGCGAAGATTG--AAAAGAC
ACCAGCTATCACAGAGCTTAAGGGTGAAGAAGCTACAGGTGCTGCAATTGTGTT
>G.leopoldii UMB0682 .16933_8_40.1, PKJN01000001.1:602402-604027 
ATGGCAAAGATTATTGCCTATGAAGAGGACGCCCGTCAGGGTATGCTCGCAGGTCTTGATAAGCTTGCAGACACTGTTAAGGTTACACTTGGTCCAAAGG
GTCGAAACGTTGTGCTTGACAAAGCCTACGGCGCTCCAACCATTACTAACGATGGTGTTTCTATTGCTAAGGAAATTGATCTTGAAGATCCATACGAGCG
TATTGGCGCCGAACTTGTTAAAGAAGTAGCTAAGAAGACTGATGACGTTGCAGGCGACGGAACCACAACTGCTACTGTTTTGGCACAGTCTTTGGTGCAT
GAAGGTTTGAAGAACGTTGTTGCAGG-AAGCAACCCAATTGCTCTTCGTCGCGGCATTGAAAAGGCTGCTGAAGCAATCGTTAAGGAATTGCTTGCTTCT
GCAAAGGATGTTGAGACCAAGGAACAGATTGCTGCTACTGCTACGATTTCTGCAGCTGATCCTGAAGTTGGCGAAAAGATCGCTGAAGCTTTGGATAAAG
TCGGTCAGGATGGTGTTGTTAC-AGTTGAAGACAACAACAAGTTTGGTCTTGACTTGGACTTCACTGAAGGTATGCGCTTTGATAAGGGTTATATTTCCC
CTTACTTCGTCACTAACGCTGACGATCAAACTGCTGTTCT-TGAAGATCCATACATTTTGCTCACTTCTGGCAAGGTTTCAAGCCAGCAGGATATCGTCC
ACATCGCTGAGCTTGTTATGAAGTCTGGTAAGCCATTGCTTATTATTGCTGAAGATGTTGATGGTGAAGCATTGC--CAACGCTTGTTTTGAACAAGATT
CGTGGAACTTTCAATACTGTTGCTGTTAAAGCTCCAGGATTCGGCGATCGTCGTAAGGCTATGCTCCAGGATATGGCTATTTTGACCGGTGCACAGGTTG
TGTCCGACGATCTTGGTTTGAAGCTTGATTCAATCGATGCTTCTGTTTTCGGTCATGCAGCTAAGGTGATTGTTTCTAAGGATGAAACAACTATCGTTTC
CGGTGCTGGCTCAAAGGAAGA--TGTTGATGCTCGCGTAGCTCAGATTCGCGCCGAAATTGAGAACACTGATTCTGATTACGATCGCGAAAAGTTGCAAG
AGCGTCTTGCTAAGCTCGCTG------GTGGCGTTGCTGTTATTAAGGTTGGCGCTGCTACTGAAGTCGAAGCTAAGGAACGCAAGCATCGCATTGAAGA
TGCAGTTCGTAATGCTAA--GGCTGCCATTGAGGAAGGTTTGCT--TCCAG-GCGGTGGCGTAGCTTTGGTTCAGGCTGCTGCGAAGATTG--AAAAGAC
ACCAGCTATCACAGAGCTTAAGGGTGAAGAAGCTACAGGTGCTGCAATTGTGTT
>G.leopoldii UMB0912 .16933_8_33.1, PKHC01000001.1:846129-847754 
ATGGCAAAGATTATTGCCTATGAAGAGGACGCCCGTCAGGGTATGCTCGCAGGTCTTGATAAGCTTGCAGACACTGTTAAGGTTACACTTGGTCCAAAGG
GTCGAAACGTTGTGCTTGACAAAGCCTACGGCGCTCCAACCATTACTAACGATGGTGTTTCTATTGCTAAGGAAATTGATCTTGAAGATCCATACGAGCG
TATTGGCGCCGAACTTGTTAAAGAAGTAGCTAAGAAGACTGATGACGTTGCAGGCGACGGAACCACAACTGCTACTGTTTTGGCACAGTCTTTGGTGCAT
GAAGGTTTGAAGAACGTTGTTGCAGG-AAGCAACCCAATTGCTCTTCGTCGCGGCATTGAAAAGGCTGCTGAAGCAATCGTTAAGGAATTGCTTGCTTCT
GCAAAGGATGTTGAGACCAAGGAACAGATTGCTGCTACTGCTACGATTTCTGCAGCTGATCCTGAAGTTGGCGAAAAGATCGCTGAAGCTTTGGATAAAG
TCGGTCAGGATGGTGTTGTTAC-AGTTGAAGACAACAACAAGTTTGGTCTTGACTTGGACTTCACTGAAGGTATGCGCTTTGATAAGGGTTATATTTCCC
CTTACTTCGTCACTAACGCTGACGATCAAACTGCTGTTCT-TGAAGATCCATACATTTTGCTCACTTCTGGCAAGGTTTCAAGCCAGCAGGATATCGTCC
ACATCGCTGAGCTTGTTATGAAGTCTGGTAAGCCATTGCTTATTATTGCTGAAGATGTTGATGGTGAAGCATTGC--CAACGCTTGTTTTGAACAAGATT
CGTGGAACTTTCAATACTGTTGCTGTTAAAGCTCCAGGATTCGGCGATCGTCGTAAGGCTATGCTCCAGGATATGGCTATTTTGACCGGTGCACAGGTTG
TGTCCGACGATCTTGGTTTGAAGCTTGATTCAATCGATGCTTCTGTTTTCGGTCATGCAGCTAAGGTGATTGTTTCTAAGGATGAAACAACTATCGTTTC
CGGTGCTGGCTCAAAGGAAGA--TGTTGATGCTCGCGTAGCTCAGATTCGCGCCGAAATTGAGAACACTGATTCTGATTACGATCGCGAAAAGTTGCAAG
AGCGTCTTGCTAAGCTCGCTG------GTGGCGTTGCTGTTATTAAGGTTGGCGCTGCTACTGAAGTCGAAGCTAAGGAACGCAAGCATCGCATTGAAGA
TGCAGTTCGTAATGCTAA--GGCTGCCATTGAGGAAGGTTTGCT--TCCAG-GCGGTGGCGTAGCTTTGGTTCAGGCTGCTGCGAAGATTG--AAAAGAC
ACCAGCTATCACAGAGCTTAAGGGTGAAGAAGCTACAGGTGCTGCAATTGTGTT
>G.leopoldii UMB0913 .16933_8_37.1, PKHB01000001.1:845802-847427 
ATGGCAAAGATTATTGCCTATGAAGAGGACGCCCGTCAGGGTATGCTCGCAGGTCTTGATAAGCTTGCAGACACTGTTAAGGTTACACTTGGTCCAAAGG
GTCGAAACGTTGTGCTTGACAAAGCCTACGGCGCTCCAACCATTACTAACGATGGTGTTTCTATTGCTAAGGAAATTGATCTTGAAGATCCATACGAGCG
TATTGGCGCCGAACTTGTTAAAGAAGTAGCTAAGAAGACTGATGACGTTGCAGGCGACGGAACCACAACTGCTACTGTTTTGGCACAGTCTTTGGTGCAT
GAAGGTTTGAAGAACGTTGTTGCAGG-AAGCAACCCAATTGCTCTTCGTCGCGGCATTGAAAAGGCTGCTGAAGCAATCGTTAAGGAATTGCTTGCTTCT
GCAAAGGATGTTGAGACCAAGGAACAGATTGCTGCTACTGCTACGATTTCTGCAGCTGATCCTGAAGTTGGCGAAAAGATCGCTGAAGCTTTGGATAAAG
TCGGTCAGGATGGTGTTGTTAC-AGTTGAAGACAACAACAAGTTTGGTCTTGACTTGGACTTCACTGAAGGTATGCGCTTTGATAAGGGTTATATTTCCC
CTTACTTCGTCACTAACGCTGACGATCAAACTGCTGTTCT-TGAAGATCCATACATTTTGCTCACTTCTGGCAAGGTTTCAAGCCAGCAGGATATCGTCC
ACATCGCTGAGCTTGTTATGAAGTCTGGTAAGCCATTGCTTATTATTGCTGAAGATGTTGATGGTGAAGCATTGC--CAACGCTTGTTTTGAACAAGATT
CGTGGAACTTTCAATACTGTTGCTGTTAAAGCTCCAGGATTCGGCGATCGTCGTAAGGCTATGCTCCAGGATATGGCTATTTTGACCGGTGCACAGGTTG
TGTCCGACGATCTTGGTTTGAAGCTTGATTCAATCGATGCTTCTGTTTTCGGTCATGCAGCTAAGGTGATTGTTTCTAAGGATGAAACAACTATCGTTTC
CGGTGCTGGCTCAAAGGAAGA--TGTTGATGCTCGCGTAGCTCAGATTCGCGCCGAAATTGAGAACACTGATTCTGATTACGATCGCGAAAAGTTGCAAG
AGCGTCTTGCTAAGCTCGCTG------GTGGCGTTGCTGTTATTAAGGTTGGCGCTGCTACTGAAGTCGAAGCTAAGGAACGCAAGCATCGCATTGAAGA
TGCAGTTCGTAATGCTAA--GGCTGCCATTGAGGAAGGTTTGCT--TCCAG-GCGGTGGCGTAGCTTTGGTTCAGGCTGCTGCGAAGATTG--AAAAGAC
ACCAGCTATCACAGAGCTTAAGGGTGAAGAAGCTACAGGTGCTGCAATTGTGTT
>G.leopoldii 6420B ctg00006, ADEP01000006.1:159826-161451 
ATGGCAAAGATTATTGCCTATGAAGAGGACGCCCGTCAGGGTATGCTCGCAGGTCTTGATAAGCTTGCAGACACTGTTAAGGTTACACTTGGTCCAAAGG
GTCGAAACGTTGTGCTTGACAAAGCCTACGGCGCTCCAACCATTACTAACGATGGTGTTTCTATTGCTAAGGAAATTGATCTTGAAGATCCATACGAGCG
TATTGGCGCCGAACTTGTTAAAGAAGTAGCTAAGAAGACTGATGACGTTGCAGGCGACGGAACCACAACTGCTACTGTTTTGGCACAGTCTTTGGTGCAT
GAAGGTTTGAAGAACGTTGTTGCAGG-AAGCAACCCAATTGCTCTTCGTCGCGGCATTGAAAAGGCTGCTGAAGCAATCGTTAAGGAATTGCTTGCTTCT
GCAAAGGATGTTGAGACCAAGGAACAGATTGCTGCTACTGCTACGATTTCTGCAGCTGATCCTGAAGTTGGCGAAAAGATCGCTGAAGCTTTGGATAAAG
TCGGTCAGGATGGTGTTGTCAC-AGTTGAAGACAACAACAAGTTTGGTCTTGACTTGGACTTCACTGAAGGTATGCGCTTTGATAAGGGTTATATTTCCC
CTTACTTCGTCACTAACGCTGACGATCAAACTGCTGTTCT-TGAAGATCCATACATTTTGCTCACTTCTGGCAAGGTTTCAAGCCAGCAGGATATCGTCC
ACATCGCTGAGCTTGTTATGAAGTCTGGTAAGCCATTGCTTATTATTGCTGAAGATGTTGATGGTGAAGCATTGC--CAACGCTTGTTTTGAACAAGATT
CGTGGAACTTTCAATACTGTTGCTGTTAAAGCTCCAGGATTCGGCGATCGTCGTAAGGCTATGCTCCAGGATATGGCTATTTTGACCGGTGCACAGGTTG
TGTCCGACGATCTTGGTTTGAAGCTTGATTCAATCGATGCTTCTGTTTTCGGTCATGCAGCTAAGGTGATTGTTTCTAAGGATGAAACAACTATCGTTTC
CGGTGCTGGCTCAAAGGAAGA--TGTTGATGCTCGCGTAGCTCAGATTCGCGCCGAAATTGAAAACACTGATTCTGATTACGATCGCGAAAAGTTGCAAG
AGCGTCTTGCTAAGCTCGCTG------GTGGCGTTGCTGTTATTAAGGTTGGCGCTGCTACTGAAGTCGAAGCTAAGGAACGCAAGCATCGCATTGAAGA
TGCAGTTCGTAATGCTAA--GGCTGCCATTGAGGAAGGTTTGCT--TCCAG-GCGGTGGCGTAGCTTTGGTTCAGGCTGCTGCGAAGATTG--AAAAGAC
ACCAGCTATCACAGAGCTTAAGGGTGAAGAAGCTACAGGTGCTGCAATTGTGTT
>G.leopoldii AMD n.contig008, ADAM01000009.1:32705-34330 
ATGGCAAAGATTATTGCCTATGAAGAGGACGCCCGTCAGGGTATGCTCGCAGGTCTTGATAAGCTTGCAGACACTGTTAAGGTTACACTTGGTCCAAAGG
GTCGAAACGTTGTGCTTGACAAAGCCTACGGCGCTCCAACCATTACTAACGATGGTGTTTCTATTGCTAAGGAAATTGATCTTGAAGATCCATACGAGCG
TATTGGCGCCGAACTTGTTAAAGAAGTAGCTAAGAAGACTGATGACGTTGCAGGCGACGGAACCACAACTGCTACTGTTTTGGCACAGTCTTTGGTGCAT
GAAGGTTTGAAGAACGTTGTTGCAGG-AAGCAACCCAATTGCTCTTCGTCGCGGCATTGAAAAGGCTGCTGAAGCAATCGTTAAGGAATTGCTTGCTTCT
GCAAAGGATGTTGAGACCAAGGAACAGATTGCTGCTACTGCTACGATTTCTGCAGCTGATCCTGAAGTTGGCGAAAAGATCGCTGAAGCTTTGGATAAAG
TCGGTCAGGATGGTGTTGTTAC-AGTTGAAGACAACAACAAGTTTGGTCTTGACTTGGACTTCACTGAAGGTATGCGCTTTGATAAGGGTTATATTTCCC
CTTACTTCGTCACTAACGCTGACGATCAAACTGCTGTTCT-TGAAGATCCATACATTTTGCTCACTTCTGGCAAGGTTTCAAGCCAGCAGGATATCGTCC
ACATCGCTGAGCTTGTTATGAAGTCTGGTAAGCCATTGCTTATTATTGCTGAAGATGTTGATGGTGAAGCATTGC--CAACGCTTGTTTTGAACAAGATT
CGTGGAACTTTCAATACTGTTGCTGTTAAAGCTCCAGGATTCGGCGATCGTCGTAAGGCTATGCTCCAGGATATGGCTATTTTGACCGGTGCACAGGTTG
TGTCCGACGATCTTGGTTTGAAGCTTGATTCAATCGATGCTTCGGTTTTCGGTCATGCAGCTAAGGTGATTGTTTCTAAGGATGAAACAACTATCGTTTC
CGGTGCTGGCTCAAAGGAAGA--TGTTGATGCTCGCGTAGCTCAGATTCGCGCCGAAATTGAGAGCACTGATTCTGATTACGATCGCGAAAAGTTGCAAG
AGCGTCTTGCTAAGCTCGCTG------GTGGCGTTGCTGTTATTAAGGTTGGCGCTGCTACTGAAGTCGAAGCTAAGGAACGCAAGCATCGCATTGAAGA
TGCAGTTCGTAATGCTAA--GGCTGCCATTGAGGAAGGTTTGCT--TCCAG-GCGGTGGCGTAGCTTTGGTTCAGGCTGCTGCGAAGATTG--AAAAGAC
ACCAGCTATCACAGAGCTTAAGGGTGAAGAAGCTACAGGTGCTGCAATTGTGTT
>G.swidsinskii GS 9838-1 NODE_3_length_377835_cov_295.659634, QJVB01000003.1:354780-356405 
ATGGCAAAGATTATTGCCTACCAGGAAGACGCCCGTCAGGGTATGCTCGCCGGTTTGGATAAGCTTGCAGACACTGTTAAAGTTACACTTGGTCCAAAGG
GTCGCAACGTTGTATTAGATAAGACTTACGGTGCACCAACTATCACAAATGATGGCGTTTCTATCGCTAAGGAAATCGATCTTGAAGATCCATACGAGCG
TATTGGCGCCGAACTTGTTAAGGAAGTAGCTAAGAAGACTGATGATGTTGCAGGCGACGGTACTACAACTGCTACTGTTTTGGCACAGTCTTTGGTGCAT
GAAGGTTTGAAGAATGTTGTTGCAGG-AAGCAACCCAATCGCTCTTCGCCGCGGCATCGAAAAGGCTGCTGAAGCAATCGTCAAGGAATTGCTTGCTTCT
GCAAAGGATGTTGAGACCAAGGAACAGATTGCTGCTACTGCTACGATTTCTGCAGCTGATCCTGAAGTTGGCGAAAAGATTGCTGAAGCTTTGGATAAGG
TCGGTCAGGATGGTGTTGTCAC-AGTTGAAGACAACAACAAGTTTGGTCTTGACTTGGACTTCACTGAAGGTATGCGCTTTGATAAGGGCTATATTTCCC
CTTACTTCGTCACTAACGCTGACGATCAAACTGCTGTTCT-TGAAGATCCATACATTTTGCTCACTTCTGGCAAGGTTTCAAGCCAGCAGGATATCGTCC
ACATCGCTGAGCTTGTTATGAAGTCTGGCAAGCCATTGCTTATTATTGCTGAAGATGTTGATGGTGAAGCATTGC--CAACACTTGTTTTGAACAAGATT
CGTGGCACTTTCAACACTGTTGCTGTTAAGGCTCCAGGATTCGGCGATCGTCGTAAGGCTATGCTTCAAGATATGGCTATTTTGACCGGTGCACAGGTTG
TTTCTGACGACCTTGGCTTAAAGCTCGATTCTATCGACGCTTCTGTGTTTGGTCACGCAGCTAAGGTTATTGTTTCTAAGGATGAAACAACTATCGTTTC
TGGTGCTGGATCTAAGGAAGA--TGTTGATGCTCGCGTGGCTCAGATTCGCGCAGAAATCGAGAACACTGATTCCGATTACGATCGCGAAAAGCTTCAGG
AGCGTCTTGCTAAGCTTGCTG------GCGGCGTTGCTGTTATTAAGGTTGGCGCTGCTACTGAAGTTGAAGCTAAGGAGCGTAAGCATCGTATTGAAGA
TGCAGTTCGTAACGCTAA--GGCTGCTATTGAGGAAGGTTTGCT--TCCAG-GCGGTGGCGTAGCTTTGGTTCAGGCTGCTGCAAAGATTG--AAAAGTC
TCAAGCAATCACAGAGCTTAAGGGCGAAGAAGCGACGGGTGCTGCAATCGTGTT
>Gsp13 KA00225 Contig_1, MNLH01000001.1:290519-292144 
ATGGCAAAGATTATTGCCTACCAGGAAGACGCCCGTCAGGGTATGCTCGCCGGTTTGGATAAGCTTGCAGACACTGTTAAAGTTACACTTGGCCCAAAGG
GTCGCAACGTTGTATTAGATAAAACTTACGGTGCACCAACTATCACAAATGATGGCGTTTCTATCGCTAAGGAAATTGATCTTGAAGATCCATACGAGCG
TATTGGCGCCGAACTCGTTAAGGAAGTCGCTAAGAAGACTGATGACGTTGCAGGTGACGGTACTACAACTGCTACTGTTTTGGCACAGTCTTTGGTGCAT
GAAGGTTTGAAGAATGTTGTTGCAGG-AAGCAACCCAATCGCTCTTCGCCGCGGCATCGAAAAGGCTGCTGAAGCAATCGTCAAGGAATTGCTTGCTTCT
GCAAAGGATGTTGAGACCAAGGAACAGATTGCTGCTACTGCTACGATTTCTGCAGCAGATCCTGAAGTTGGCGAAAAGATTGCTGAAGCTTTGGATAAGG
TCGGCCAGGATGGTGTTGTTAC-TGTTGAAGATAACAACAAGTTTGGTCTTGACTTGGACTTCACTGAAGGCATGCGCTTTGATAAGGGCTATATTTCCC
CTTACTTCGTCACTAACGCAGAAGATCAGACTGCTGTTCT-TGAAGACCCATACATTTTGCTCACTTCTGGCAAGGTTTCAAGCCAGCAAGATATCGTCC
ACATCGCTGAACTCGTTATGAAGTCCGGCAAGCCATTGCTTATTATTGCTGAAGATGTTGATGGCGAAGCATTGC--CAACACTTGTTTTGAACAAGATT
CGTGGCACTTTCAATACTGTTGCTGTTAAGGCTCCAGGATTCGGCGATCGTCGTAAGGCTATGCTCCAGGATATGGCTATTTTGACCGGCGCACAGGTTG
TTTCTGACGACCTCGGCTTGAAGCTTGATTCAATCGACGCTTCTGTTTTCGGCCATGCAGCTAAGGTGATTGTTTCTAAGGATGAAACAACTATCGTTTC
TGGTGCTGGCTCTAAGGAAGA--TGTTGATGCTCGCGTTGCTCAGATTCGCGCTGAAATTGAGAACACTGATTCTGATTACGATCGCGAAAAGTTGCAAG
AGCGTCTTGCTAAGCTCGCTG------GCGGTGTTGCTGTTATTAAGGTTGGCGCTGCTACTGAAGTTGAAGCTAAGGAACGTAAGCATCGCATTGAAGA
TGCAGTTCGTAATGCTAA--GGCTGCTATCGAGGAAGGTTTGCT--TCCAG-GCGGTGGCGTAGCTTTGGTTCAGGCTGCTGCAAAGATTG--AAAAGAC
TCCTGAGATCACAGAGTTCAAGGGTGAAGAAGCTACAGGCGCTGCAATCGTGTT
>G.swidsinskii GS 10234 NODE_1_length_1480887_cov_413.838571, QJVA01000001.1:602427-604052 
ATGGCAAAGATTATTGCCTACCAGGAAGACGCCCGTCAGGGTATGCTCGCCGGTTTGGATAAGCTTGCAGACACTGTTAAAGTTACACTTGGTCCAAAGG
GTCGCAACGTTGTATTAGATAAGACTTACGGTGCACCAACTATCACAAATGATGGCGTTTCTATCGCTAAGGAAATCGATCTTGAAGATCCATACGAGCG
TATTGGCGCCGAACTTGTTAAGGAAGTAGCTAAGAAGACTGATGATGTTGCAGGCGACGGTACTACAACTGCTACTGTTTTGGCACAATCTTTGGTGCAT
GAAGGTTTGAAGAATGTTGTTGCAGG-AAGCAACCCAATCGCTCTTCGCCGCGGCATCGAAAAGGCTGCTGAAGCAATCGTCAAGGAATTGCTTGCTTCT
GCAAAGGATGTTGAGACCAAGGAACAGATTGCTGCTACTGCTACGATTTCTGCAGCTGATCCTGAAGTTGGCGAAAAGATCGCTGAAGCTTTGGATAAGG
TCGGTCAGGATGGTGTTGTCAC-AGTCGAAGACAACAACAAGTTTGGTCTTGACTTGGACTTCACTGAAGGTATGCGCTTTGATAAGGGCTATATTTCCC
CTTACTTTGTCACTAACGCTGACGATCAAACTGCTGTTCT-TGAAGATCCATACATTTTGCTCACTTCTGGCAAGGTTTCAAGCCAGCAGGATATCGTCC
ACATCGCTGAGCTTGTTATGAAGTCTGGCAAGCCATTGCTTATTATTGCTGAAGATGTTGATGGTGAAGCATTGC--CAACACTTGTTTTGAACAAGATT
CGTGGCACTTTCAACACTGTTGCTGTTAAGGCCCCAGGATTCGGCGATCGTCGTAAGGCTATGCTCCAAGATATGGCTATTTTGACCGGTGCACAGGTTG
TTTCTGACGACCTTGGCTTAAAGCTCGATTCTATCGACGCTTCTGTGTTTGGTCACGCAGCTAAGGTTATTGTTTCTAAGGATGAAACAACTATCGTTTC
TGGTGCTGGATCTAAGGAAGA--TGTTGATGCTCGCGTGGCTCAGATTCGCGCAGAAATCGAGAACACTGATTCCGATTACGATCGCGAAAAGCTTCAGG
AGCGTCTTGCTAAGCTTGCTG------GCGGCGTTGCTGTTATTAAGGTTGGCGCTGCTACTGAAGTTGAAGCTAAGGAGCGTAAGCATCGTATTGAAGA
TGCAGTTCGTAACGCTAA--GGCTGCTATTGAGGAAGGTTTGCT--TCCAG-GCGGTGGCGTAGCTTTGGTTCAGGCTGCTGCAAAGATTG--AAAAGAC
ACCAGCAATCACAGAGCTTAAGGGCGAAGAAGCGACGGGTGCTGCAATCGTGTT
>G.swidsinskii UMB0170 .16933_8_28.1, PNHB01000001.1:599618-601243 
ATGGCAAAGATTATTGCCTACCAGGAAGACGCCCGTCAGGGTATGCTCGCCGGTTTGGATAAGCTTGCAGACACTGTTAAAGTTACACTTGGTCCAAAGG
GTCGCAACGTTGTATTAGATAAGACTTACGGTGCACCAACTATCACAAATGATGGCGTTTCTATCGCTAAAGAAATCGATCTTGAAGATCCATACGAGCG
TATTGGCGCCGAACTTGTTAAGGAAGTAGCTAAGAAGACTGATGATGTTGCAGGCGACGGTACTACAACTGCTACTGTTTTGGCACAGTCTTTGGTGCAT
GAAGGTTTGAAGAATGTTGTTGCAGG-AAGCAACCCAATCGCTCTTCGCCGTGGCATCGAAAAGGCTGCTGAAGCAATCGTCAAGGAATTGCTTGCTTCT
GCAAAGGATGTTGAGACCAAGGAACAGATTGCTGCTACTGCTACGATTTCTGCAGCTGATCCTGAAGTTGGCGAAAAGATCGCTGAAGCTTTGGATAAGG
TCGGTCAGGATGGTGTTGTCAC-AGTTGAAGACAACAACAAGTTTGGTCTTGACTTGGACTTCACTGAAGGTATGCGCTTTGATAAGGGCTATATTTCCC
CTTACTTCGTCACTAACGCTGACGATCAAACTGCTGTTCT-TGAAGATCCATACATTTTGCTCACTTCTGGCAAGGTTTCAAGCCAGCAGGATATTGTCC
ACATCGCTGAGCTTGTTATGAAGTCTGGCAAGCCATTGCTTATTATTGCTGAAGATGTTGATGGTGAAGCATTGC--CAACACTTGTTTTGAACAAGATT
CGTGGCACTTTCAACACTGTTGCTGTTAAGGCTCCAGGATTCGGCGATCGTCGTAAGGCTATGCTCCAAGATATGGCTATTTTGACCGGTGCACAGGTTG
TTTCTGACGACCTTGGCTTAAAGCTCGATTCTATCGACGCTTCTGTGTTTGGTCACGCAGCTAAGGTTATTGTTTCTAAGGATGAAACAACTATCGTTTC
TGGTGCTGGATCTAAGGAAGA--TGTTGATGCTCGCGTGGCTCAGATTCGCGCAGAAATCGAGAACACTGATTCCGATTACGATCGCGAAAAGCTTCAGG
AGCGTCTTGCTAAGCTTGCTG------GCGGCGTTGCTGTTATTAAGGTTGGCGCTGCTACTGAAGTTGAAGCTAAGGAGCGTAAGCATCGTATTGAAGA
TGCAGTTCGTAACGCTAA--GGCTGCTATTGAGGAAGGTTTGCT--TCCAG-GCGGTGGCGTAGCTTTGGTTCAGGCTGCTGCAAAGATTG--AAAAGTC
TCAAGCAATCACAGAGCTTAAGGGCGAAGAAGCGACGGGTGCTGCAATCGTGTT
>G.swidsinskii UMB0264 .16933_8_45.1, PNHA01000001.1:819935-821560 
ATGGCAAAGATTATTGCCTACCAGGAAGACGCCCGTCAGGGTATGCTCGCCGGTTTGGATAAGCTTGCAGACACTGTTAAAGTTACACTTGGTCCAAAGG
GTCGCAACGTTGTATTAGATAAGACTTACGGTGCACCAACTATCACAAATGATGGCGTTTCTATCGCTAAAGAAATCGATCTTGAAGATCCATACGAGCG
TATTGGCGCCGAACTTGTTAAGGAAGTAGCTAAGAAGACTGATGATGTTGCAGGCGACGGTACTACAACTGCTACTGTTTTGGCACAGTCTTTGGTGCAT
GAAGGTTTGAAGAATGTTGTTGCAGG-AAGCAACCCAATCGCTCTTCGCCGTGGCATCGAAAAGGCTGCTGAAGCAATCGTCAAGGAATTGCTTGCTTCT
GCAAAGGATGTTGAGACCAAGGAACAGATTGCTGCTACTGCTACGATTTCTGCAGCTGATCCTGAAGTTGGCGAAAAGATCGCTGAAGCTTTGGATAAGG
TCGGTCAGGATGGTGTTGTCAC-AGTTGAAGACAACAACAAGTTTGGTCTTGACTTGGACTTCACTGAAGGTATGCGCTTTGATAAGGGCTATATTTCCC
CTTACTTCGTCACTAACGCTGACGATCAAACTGCTGTTCT-TGAAGATCCATACATTTTGCTCACTTCTGGCAAGGTTTCAAGCCAGCAGGATATTGTCC
ACATCGCTGAGCTTGTTATGAAGTCTGGCAAGCCATTGCTTATTATTGCTGAAGATGTTGATGGTGAAGCATTGC--CAACACTTGTTTTGAACAAGATT
CGTGGCACTTTCAACACTGTTGCTGTTAAGGCTCCAGGATTCGGCGATCGTCGTAAGGCTATGCTCCAAGATATGGCTATTTTGACCGGTGCACAGGTTG
TTTCTGACGACCTTGGCTTAAAGCTCGATTCTATCGACGCTTCTGTGTTTGGTCACGCAGCTAAGGTTATTGTTTCTAAGGATGAAACAACTATCGTTTC
TGGTGCTGGATCTAAGGAAGA--TGTTGATGCTCGCGTGGCTCAGATTCGCGCAGAAATCGAGAACACTGATTCCGATTACGATCGCGAAAAGCTTCAGG
AGCGTCTTGCTAAGCTTGCTG------GCGGCGTTGCTGTTATTAAGGTTGGCGCTGCTACTGAAGTTGAAGCTAAGGAGCGTAAGCATCGTATTGAAGA
TGCAGTTCGTAACGCTAA--GGCTGCTATTGAGGAAGGTTTGCT--TCCAG-GCGGTGGCGTAGCTTTGGTTCAGGCTGCTGCAAAGATTG--AAAAGTC
TCAAGCAATCACAGAGCTTAAGGGCGAAGAAGCGACGGGTGCTGCAATCGTGTT
>Gsp07Cpn60_F (Antisense) 
----------------------------------------------------------------------------------------------------
----------------------------------------------------------------------------------------------------
----------------------------------------------------------------------------------------------------
----------------------------------------------------------------------------------------------------
----------------------------------------------------------------------------------------------------
----------------------------------------------------------------------------------------------------
--------------------------------------------------------------------------------------------TATCGTCC
ACATCGCTGARCTTG-------------------------------------------------------------------------------------
----------------------------------------------------------------------------------------------------
----------------------------------------------------------------------------------------------------
----------------------------------------------------------------------------------------------------
----------------------------------------------------------------------------------------------------
----------------------------------------------------------------------------------------------------
------------------------------------------------------
>Gsp07.Gswi.GleoCpn60_R (Sense) 
----------------------------------------------------------------------------------------------------
----------------------------------------------------------------------------------------------------
----------------------------------------------------------------------------------------------------
-----------------------------------------~----CGCCGTGGCATCGAGAAAGCTGCT------------------------------
----------------------------------------------------------------------------------------------------
----------------------------------------------------------------------------------------------------
----------------------------------------------------------------------------------------------------
----------------------------------------------------------------------------------------------------
----------------------------------------------------------------------------------------------------
----------------------------------------------------------------------------------------------------
----------------------------------------------------------------------------------------------------
----------------------------------------------------------------------------------------------------
----------------------------------------------------------------------------------------------------
-----------------------------------
>Gsp07 JCP8481A G_vaginalisHMPREF1584-1.0_Cont31.1, ATJG01000024.1:13245-14870 
ATGGCAAAGATTATTGCCTATGAAGAGGACGCCCGTCAGGGTATGCTCGCAGGTCTCGATAAGCTTGCAGACACTGTCAAGGTAACCCTTGGACCAAAAG
GTCGCAATGTTGTGCTTGATAAAGCTTATGGTGCTCCAACTATCACTAACGATGGTGTTTCTATCGCTAAGGAAATCGATCTTGAGGATCCATATGAGCG
TATTGGCGCTGAACTCGTTAAGGAAGTAGCTAAGAAGACTGATGACGTTGCAGGCGACGGTACTACAACCGCTACTGTTTTGGCACAATCTTTAGTGCAT
GAAGGTTTGAAGAATGTTGTTGCAGG-AAGCAACCCAATTGCTCTTCGCCGTGGCATCGAGAAAGCTGCTGAAGCAATCGTTAAGGAATTGCTTGCTTCC
GCTAAGGATGTAGAAACTAAAGAGCAAATTGCTGCAACTGCTACTATTTCTGCAGCAGATCCTGAAGTTGGCGAAAAGATCGCTGAAGCCTTGGATAAGG
TTGGTCAGGATGGTGTAGTCAC-CGTTGAAGATAACAACAAGTTCGGTTTGGACTTGGACTTCACTGAAGGTATGCGCTTCGATAAGGGTTATATTTCCC
CTTACTTCGTCACTAATGCTGACGATCAGACAGCTGTGCT-CGAAGATCCATACATTTTGCTCACTTCCGGTAAGGTTTCCAGCCAGCAGGATATCGTCC
ACATCGCTGAACTTGTTATGAAGTCTGGCAAGCCATTGCTGATTATTGCTGAAGATGTTGATGGTGAAGCACTGC--CAACATTGGTGCTTAACAAGATT
CGTGGTACTTTCAATACGGTTGCTGTAAAGGCTCCAGGCTTTGGCGATCGTCGTAAGGCAATGCTTCAGGACATGGCTATTTTGACCGGCGCACAGGTTG
TTTCTGATGACCTCGGCTTGAAGCTTGATTCCATCGATGCTTCTGTATTTGGTCATGCAGCTAAGGTAATTGTTTCTAAGGATGAAACAACTATTGTTTC
CGGAGCTGGTTCTAAGGAAGA--TGTCGATGCTCGTGTTGCTCAGATTCGTGCAGAAATTGAAAACACTGATTCTGATTACGATCGCGAAAAGCTTCAGG
AGCGTCTTGCTAAGCTCGCTG------GCGGTGTAGCTGTTATTAAGGTTGGCGCCGCTACTGAAGTTGAAGCTAAGGAACGCAAGCATCGTATTGAAGA
TGCTGTTCGTAATGCTAA--GGCTGCTATTGAGGAAGGCTTACT--TCCAG-GTGGTGGTGTCGCTTTGGTTCAGGCTGCTGCAAAGATTG--AGAAGAC
TCCAGCTATCACAGAACTTAAGGGTGAAGAAGCCACAGGTGCTGCCATTGTGTT
>Gsp07 PSS_7772B Gardnerella_spHMPREF3208-1.0_Cont566.1, LRQB01000075.1:13781-15406 
ATGGCAAAGATTATTGCCTATGAAGAGGACGCCCGTCAGGGTATGCTCGCAGGTCTCGATAAGCTTGCAGACACTGTCAAGGTAACCCTTGGACCAAAAG
GTCGCAATGTTGTGCTTGATAAAGCTTATGGTGCTCCAACTATCACTAACGATGGTGTTTCTATCGCTAAGGAAATCGATCTTGAGGATCCATATGAGCG
TATTGGCGCTGAACTCGTTAAGGAAGTAGCTAAGAAGACTGATGACGTTGCAGGCGACGGTACTACAACCGCTACTGTTTTGGCACAATCTTTAGTGCAT
GAAGGTTTGAAGAATGTTGTTGCAGG-AAGCAACCCAATTGCTCTTCGCCGTGGCATCGAGAAAGCTGCTGAAGCAATCGTTAAGGAATTGCTTGCTTCC
GCTAAGGATGTAGAAACTAAAGAGCAAATTGCTGCAACTGCTACTATTTCTGCAGCAGATCCTGAAGTTGGCGAAAAGATCGCTGAAGCCTTGGATAAGG
TTGGTCAGGATGGTGTAGTCAC-CGTTGAAGATAACAACAAGTTCGGTTTGGACTTGGACTTCACTGAAGGTATGCGCTTCGATAAGGGTTATATTTCCC
CTTACTTCGTCACTAATGCTGACGATCAGACAGCTGTGCT-CGAAGATCCATACATTTTGCTCACTTCTGGTAAGGTTTCCAGCCAGCAGGATATCGTCC
ACATCGCTGAACTTGTTATGAAGTCTGGCAAGCCATTGCTGATTATTGCTGAAGATGTTGATGGTGAAGCACTGC--CAACATTGGTGCTTAACAAGATT
CGTGGTACTTTCAATACGGTTGCTGTAAAGGCTCCAGGCTTTGGCGATCGTCGTAAGGCAATGCTTCAGGACATGGCTATTTTGACCGGCGCACAGGTTG
TTTCTGATGACCTCGGCTTGAAGCTTGATTCCATCGATGCTTCTGTATTTGGTCATGCAGCTAAGGTAATTGTTTCTAAGGATGAAACAACTATTGTTTC
CGGAGCTGGTTCTAAGGAAGA--TGTCGATGCTCGTGTTGCTCAGATTCGTGCAGAAATTGAAAACACTGATTCTGATTACGATCGCGAAAAGCTTCAGG
AGCGTCTTGCTAAGCTCGCTG------GCGGTGTAGCTGTTATTAAGGTTGGCGCCGCTACTGAAGTTGAAGCTAAGGAACGCAAGCATCGTATTGAAGA
TGCTGTTCGTAATGCTAA--GGCTGCTATTGAGGAAGGCTTACT--TCCAG-GTGGTGGTGTCGCTTTGGTTCAGGCTGCTGCAAAGATTG--AAAAGAC
TCCAGCTATCACAGAACTTAAGGGTGAGGAAGCTACGGGTGCTGCCATTGTGTT
>Gsp07 JCP8481B G_vaginalisHMPREF1585-1.0_Cont140.1, ATJF01000080.1:71371-72996 
ATGGCAAAGATTATTGCCTATGAAGAGGACGCCCGTCAGGGTATGCTCGCAGGTCTCGATAAGCTTGCAGACACTGTCAAGGTAACCCTTGGACCAAAAG
GTCGCAATGTTGTGCTTGATAAAGCTTATGGTGCTCCAACTATCACTAACGATGGTGTTTCTATCGCTAAGGAAATCGATCTTGAGGATCCATATGAGCG
TATTGGCGCTGAACTCGTTAAGGAAGTAGCTAAGAAGACTGATGACGTTGCAGGCGACGGTACTACAACCGCTACTGTTTTGGCACAATCTTTAGTGCAT
GAAGGTTTGAAGAATGTTGTTGCAGG-AAGCAACCCAATTGCTCTTCGCCGTGGCATCGAGAAAGCTGCTGAAGCAATCGTTAAGGAATTGCTTGCTTCC
GCTAAGGATGTAGAAACTAAAGAGCAAATTGCTGCAACTGCTACTATTTCTGCAGCAGATCCTGAAGTTGGCGAAAAGATCGCTGAAGCCTTGGATAAGG
TTGGTCAGGATGGTGTAGTCAC-CGTTGAAGATAACAACAAGTTCGGTTTGGACTTGGACTTCACTGAAGGTATGCGCTTCGATAAGGGTTATATTTCCC
CTTACTTCGTCACTAATGCTGACGATCAGACAGCTGTGCT-CGAAGATCCATACATTTTGCTCACTTCCGGTAAGGTTTCCAGCCAGCAGGATATCGTCC
ACATCGCTGAACTTGTTATGAAGTCTGGCAAGCCATTGCTGATTATTGCTGAAGATGTTGATGGTGAAGCACTGC--CAACATTGGTGCTTAACAAGATT
CGTGGTACTTTCAATACGGTTGCTGTAAAGGCTCCAGGCTTTGGCGATCGTCGTAAGGCAATGCTTCAGGACATGGCTATTTTGACCGGCGCACAGGTTG
TTTCTGATGACCTCGGCTTGAAGCTTGATTCCATCGATGCTTCTGTATTTGGTCATGCAGCTAAGGTAATTGTTTCTAAGGATGAAACAACTATTGTTTC
CGGAGCTGGTTCTAAGGAAGA--TGTCGATGCTCGTGTTGCTCAGATTCGTGCAGAAATTGAAAACACTGATTCTGATTACGATCGCGAAAAGCTTCAGG
AGCGTCTTGCTAAGCTCGCTG------GCGGTGTAGCTGTTATTAAGGTTGGCGCCGCTACTGAAGTTGAAGCTAAGGAACGCAAGCATCGTATTGAAGA
TGCTGTTCGTAATGCTAA--GGCTGCTATTGAGGAAGGCTTACT--TCCAG-GTGGTGGTGTCGCTTTGGTTCAGGCTGCTGCAAAGATTG--AGAAGAC
TCCAGCTATCACAGAACTTAAGGGTGAAGAAGCCACAGGTGCTGCCATTGTGTT
>Gsp0x NR010 scaffold1, LRTV01000001.1:254254-255879 
ATGGCAAAGATTATTGCCTATGAAGAGGACGCCCGTCAGGGTATGCTCGCAGGTCTCGATAAGCTTGCAGATACAGTCAAAGTAACACTTGGCCCAAAGG
GTCGCAATGTTGTGCTTGACAAGGCTTATGGTGCTCCAACCATTACTAACGATGGTGTTTCTATCGCTAAAGAAATTGATCTTGAAGACCCATATGAGCG
TATTGGCGCCGAACTGGTGAAGGAAGTTGCTAAGAAGACTGATGACGTTGCTGGCGACGGTACTACTACCGCTACTGTGCTTGCTCAGTCTTTGGTGCAC
GAAGGTTTGAAGAACGTTGTTGCCGG-TAGCAACCCAATCGCGCTTCGTCGCGGAATTGAGAAGGCTGCTGAAGCAATTGTCAAGCAACTGCTTGCTTCT
GCTAAGGATGTAGAAACTAAGGAGCAAATTGCTGCTACCGCTACTATTTCCGCAGCAGATTCTGAAGTTGGTGAAAAGATTGCTGAAGCCTTGGATAAGG
TCGGCCAGGACGGTGTTGTTAC-CGTTGAAGACAACAACAAGTTTGGTCTTGACTTGGACTTCACTGAAGGCATGCGTTTTGACAAGGGTTATATTTCCC
CTTACTTCGTCACTAATGCTGACGATCAAACCGCTGTGCT-TGAAGATCCTTACATTTTGCTCACTTCCGGTAAGGTTTCTAGCCAGCAGGATATCGTTC
ATATTGCTGAACTTGTTATGAAGTCCGGCAAGCCTTTGCTCATCATTGCTGAAGACGTTGATGGTGAAGCGTTGC--CAACTTTGGTACTCAACAAGATT
CGTGGCACTTTCAACACGGTTGCTGTAAAAGCTCCAGGATTTGGCGATCGTCGTAAGGCCATGTTGCAGGATATGGCAATTTTGACCGGTGCTCAGGTTG
TTTCTGACGATCTTGGCTTGAAGCTCGATTCTATTGATGCTTCTGTATTCGGTCACGCAGCTAAGGTGATTGTCTCCAAGGATGAGACGACTATCGTTTC
CGGCGCTGGCTCTAAGGAAGA--TGTTGATGCTCGAGTGGCTCAGATTCGCGCTGAAATCGAGAACACTGATTCTGATTACGATCGCGAAAAGCTTCAAG
AGCGTCTTGCTAAGCTCGCTG------GCGGCGTAGCTGTTATTAAGGTTGGCGCTGCTACTGAAGTTGAAGCTAAGGAACGTAAGCATCGTATTGAAGA
TGCTGTTCGTAATGCTAA--GGCTGCTATTGAGGAAGGCTTGCT--TCCAG-GTGGCGGCGTAGCCCTTGTTCAGGCTGCTACAAAGGTTG--AAAAGAC
TGCTGCAATCACCGATCTTAAGGGTGAGGAAGCTACTGGCGCTGCCATCGTGTT
>Gsp11 GED7760B Gardnerella_spHMPREF3216-1.0_Cont50.1, LRQA01000029.1:183035-184660 
ATGGCAAAGATTATTGCCTATGAAGAGGATGCCCGTCAGGGTATGCTTGCTGGTCTTGATAAGCTTGCAAATACAGTAAAGGTCACACTTGGACCAAAAG
GTCGTAATGTAGTTTTAGATAAGTCTTACGGTGCTCCAACAATCACCAACGATGGCGTTTCAATCGCTAAGGAGATTGATCTCGAAGATCCATACGAGCG
CATTGGCGCAGAGTTGGTAAAGGAAGTTGCTAAGAAGACCGACGACGTTGCTGGTGACGGTACTACAACTGCTACCGTTTTGGCTCAGTCTTTGGTTCAC
GAAGGCTTAAAGAACGTTGTTGCTGG-AAGCAATCCAATTGCTCTTCGCAGGGGCATTGAAAAGGCTTCCGAGGCAATTGTTAAGGAATTGCTTGCATCT
GCGAAAGATGTTGAAACCAAGGATCAGATTGCTGCTACTGCTACTATTTCTGCAGCCGATCCAGAAGTTGGCGAAAAGATTGCAGAAGCTCTAGATAAGG
TTGGCCAAGACGGTGTTGTTAC-TGTTGAAGACAACAACAAGTTTGGTCTTGATTTGGACTTTACCGAAGGTATGCGTTTTGATAAGGGCTATATTTCCC
CTTACTTTGTAACCAATGCAGAAGATCAGACTGCTGTTTT-GGAAGACCCATACATTTTGCTCACTTCTGGTAAGGTTTCTAGCCAGCAAGACATTGTTC
ATGTTGCTGAACTTGTTATGAAGTCTGGAAAGCCATTGCTTATTATTGCAGAAGATGTTGATGGCGAAGCTTTGC--CAACGCTTGTTCTTAACAAGATT
CGTGGCACTTTCAACACTGTAGCTGTTAAAGCTCCAGGCTTTGGCGATCGCCGTAAGGCAATGTTGCGAGATATGGCAATTTTGACTGGTGCTCAGGTTG
TTTCCGATGATCTTGGCTTAAAGCTCGATTCTATCGATGCTTCTGTGTTTGGTCATGCAGCAAAGGTAATCGTTTCTAAGGATGAAACAACTATTGTTTC
TGGCGCTGGCTCTAAGGAAGA--TGTTGAGGCTCGTGTTGCTCAGATTCGTGCAGAAATTGAAAACACCGATTCTGATTACGATCGCGAAAAGCTTCAGG
AGCGTCTTGCTAAGCTTGCTG------GTGGCGTAGCTGTTATTAAGGTTGGCGCTGCTACCGAGGTAGAAGCCAAGGAACGCAAGCATCGCATTGAAGA
TGCAGTGCGTAACGCTAA--GGCTGCAATCGAAGAGGGCTTGCT--CCCAG-GCGGCGGCGTTGCTCTTGTTCAGGCTGCTGCAAAGGTAG--AAAAGTC
TGCCGCAATTGCCGATCTTAAGGGCGAAGAAGCAACAGGCGCTGCAATCGTGTT
>Gsp12 CMW7778B Gardnerella_spHMPREF3230-1.0_Cont12.1, LSRC01000010.1:9907-11532 
ATGGCAAAGATTATTGCCTACCAAGAAGACGCCCGTCAAGGTATGCTCGCCGGTTTGGATAAGCTTGCAGACACTGTGAAAGTTACACTTGGACCAAAGG
GTCGTAATGTTGTTTTAGATAAGACTTACGGCGCTCCAACTATTACAAATGATGGCGTTTCAATCGCTAAAGAAATCGATCTTGAAGATCCTTATGAGCG
TATCGGTGCTGAATTAGTAAAAGAAGTAGCAAAGAAGACTGATGATGTCGCAGGCGATGGCACTACTACAGCAACAGTATTGGCTCAATCTTTAGTTCAT
GAAGGATTGAAGAATGTTGTTGCAGG-TAGCAATCCTATTGCTTTGCGCAGAGGTATTGAAAAAGCATCTGAAGCAATTGTTAAAGAATTGTTAGCATCT
GCTAAGGATGTTGAAACCAAGGAACAAATTGCTGCAACTGCTACTATTTCTGCAGCAGATCCTGAGGTTGGCGAAAAGATTGCTGAAGCTTTGGATAAAG
TTGGACAAGATGGTGTTGTTAC-TGTTGAGGACAACAATAAGTTTGGTCTTGATTTGGAATTCACTGAGGGCATGCGTTTTGATAAGGGTTATATTTCCC
CTTACTTCGTCACTAACGCAGAAGATCAAACTGCTGTTCT-TGAAGATCCATACATTTTGCTTACATCTGGTAAAGTTTCAAGCCAGCAAGATATTGTTC
ATGTTGCGGAACTTGTTATGAAGTCAGGTAAGCCATTGCTCATCATTGCAGAAGATGTTGATGGCGAAGCATTAC--CAACACTCGTGCTAAACAAGATT
CGTGGAACTTTCAATACTGTAGCTGTTAAAGCTCCAGGATTTGGTGATCGCCGTAAAGCTATGTTGCAAGATATGGCTATTTTGACTGGTGCTCAGGTTG
TTTCTGATGACCTTGGCTTGAAGCTTGATTCTATTGACGCTTCAGTATTCGGTCATGCAGCTAAAGTGATCGTTTCTAAGGATGAAACCACTATCGTTTC
TGGTGCTGGTTCTAAGGAAGA--TGTTGAAGCTCGCGTAGCTCAGATTCGTGGCGAAATTGAGAATACTGATTCTGATTACGATCGCGAAAAGTTGCAAG
AACGTCTTGCTAAGCTTGCTG------GCGGCGTTGCTGTTATTAAGGTTGGCGCTGCTACTGAAGTTGAAGCTAAAGAACGCAAGCATCGCATCGAAGA
TGCAGTTCGTAATGCTAA--AGCTGCTATTGAAGAAGGCTTGTT--GCCTG-GCGGCGGCGTAGCTCTTGTACAAGCTGCTGCAAAGATTG--AGAAGAC
TTCTGAGATTACAAGCCTTAAAGGTGAAGAAGCAACTGGCGCTGCGATTGTGTT
>Gvag* S2_012_000_R3_92 S2_012_000_R3_scaffold_40312, QFNV01000331.1:5-930
----------------------------------------------------------------------------------------------------
----------------------------------------------------------------------------------------------------
----------------------------------------------------------------------------------------------------
----------------------------------------------------------------------------------------------------
----------------------------------------------------------------------------------------------------
----------------------------------------------------------------------------------------------------
----------------------------------------------------------------------------------------------------
---TTGCTGAACTCGTTATGAAGTCCGGTAAGCCATTGCTTATTATTGCTGAAGATGTTGATGGTGAAGCATTGC--CAACTCTTGTTTTGAACAAGATT
CGTGGCACTTTCAACACTGTTGCTGTAAAGGCTCCAGGCTTTGGTGATCGCCGTAAGGCTATGCTCCAGGATATGGCTATTTTGACCGGTGCACAGGTTG
TTTCTGACGACCTTGGCTTAAAGCTCGATTCTATCGACGCTTCTGTGTTTGGTCACGCAGCTAAGGTTATTGTTTCTAAGGATGAAACAACTATCGTTTC
TGGTGCTGGATCTAAGGAGGA--TGTTGATGCTCGCGTGGCGCAGATTCGCGCCGAAATTGAGAACACTGATTCCGATTACGATCGCGAAAAGCTTCAGG
AGCGTCTTGCTAAGCTCGCTG------GCGGCGTTGCTGTTATTAAGGTTGGCGCTGCTACTGAAGTTGAAGCTAAGGAGCGTAAGCATCGTATTGAAGA
TGCAGTTCGTAACGCTAA--GGCTGCTATTGAGGAAGGTTTGCT--TCCAG-GCGGTGGCGTAGCTTTGGTTCAGGCTGCTGCAAAGATTG--AAAAGTC
TCAAGCAATCACCGAGCTTAAGGGCGAAGAAGCAACGGGCGCTGCAATCGTGTT
